# Supplementary material for: Common Starlings (Sturnus vulgaris) increasingly select for grazed areas with increasing distance-to-nest
Source: PLoS One. 2017 Aug 3;12(8):e0182504. doi: 10.1371/journal.pone.0182504 (PMC5542446; doi:10.1371/journal.pone.0182504)
Supplement: S1 File — (XLSX) [file pone.0182504.s002.xlsx]

## Sheet: S1 - Supp Mat, Reference
Supporting information for the paper: Common Starlings (Sturnus vulgaris) increasingly select for grazed areas with increasing distance-to-nest
Henning Heldbjerg, Anthony D. Fox, Peder V. Thellesen, Lars Dalby & Peter Sunde.
Plos One (2017)

## Sheet: data_set
Supporting information for the paper: Common Starlings (Sturnus vulgaris) increasingly select for grazed areas with increasing distance-to-nest
Henning Heldbjerg, Anthony D. Fox, Peder V. Thellesen, Lars Dalby & Peter Sunde. Plos One (2017)
LoggerID	Sex	Year	U_A	Distance	dist_int100	dist_int200_3cat	landcover	PolyID	selected
S10-2015	F	2015	1	30	0	0-199m	Grass	589	1
S10-2015	F	2015	1	34	0	0-199m	Grass	589	1
S10-2015	F	2015	1	37	0	0-199m	Grass	589	1
S10-2015	F	2015	1	44	0	0-199m	Grass	589	1
S10-2015	F	2015	1	48	0	0-199m	BareGround	590	1
S10-2015	F	2015	1	49	0	0-199m	Grass	589	1
S10-2015	F	2015	1	52	0	0-199m	BareGround	590	1
S10-2015	F	2015	1	59	0	0-199m	BareGround	588	1
S10-2015	F	2015	1	59	0	0-199m	BareGround	588	1
S10-2015	F	2015	1	61	0	0-199m	BareGround	590	1
S10-2015	F	2015	1	64	0	0-199m	BareGround	590	1
S10-2015	F	2015	1	68	0	0-199m	Grass	602	1
S10-2015	F	2015	1	68	0	0-199m	BareGround	588	1
S10-2015	F	2015	1	70	0	0-199m	BareGround	588	1
S10-2015	F	2015	1	71	0	0-199m	BareGround	588	1
S10-2015	F	2015	1	72	0	0-199m	Grazing	585	1
S10-2015	F	2015	1	73	0	0-199m	Grazing	585	1
S10-2015	F	2015	1	74	0	0-199m	Grass	602	1
S10-2015	F	2015	1	75	0	0-199m	BareGround	588	1
S10-2015	F	2015	1	76	0	0-199m	BareGround	590	1
S10-2015	F	2015	1	76	0	0-199m	Grazing	585	1
S10-2015	F	2015	1	78	0	0-199m	BareGround	590	1
S10-2015	F	2015	1	79	0	0-199m	BareGround	590	1
S10-2015	F	2015	1	81	0	0-199m	Grazing	585	1
S10-2015	F	2015	1	82	0	0-199m	Grazing	585	1
S10-2015	F	2015	1	84	0	0-199m	BareGround	588	1
S10-2015	F	2015	1	85	0	0-199m	BareGround	590	1
S10-2015	F	2015	1	85	0	0-199m	Grazing	585	1
S10-2015	F	2015	1	85	0	0-199m	Grazing	585	1
S10-2015	F	2015	1	86	0	0-199m	BareGround	588	1
S10-2015	F	2015	1	88	0	0-199m	BareGround	588	1
S10-2015	F	2015	1	89	0	0-199m	BareGround	588	1
S10-2015	F	2015	1	90	0	0-199m	Grazing	585	1
S10-2015	F	2015	1	91	0	0-199m	BareGround	588	1
S10-2015	F	2015	1	91	0	0-199m	Grazing	585	1
S10-2015	F	2015	1	92	0	0-199m	Grazing	585	1
S10-2015	F	2015	1	92	0	0-199m	Grazing	585	1
S10-2015	F	2015	1	94	0	0-199m	BareGround	588	1
S10-2015	F	2015	1	96	0	0-199m	Grass	589	1
S10-2015	F	2015	1	98	0	0-199m	Grazing	585	1
S10-2015	F	2015	1	99	0	0-199m	Grazing	585	1
S10-2015	F	2015	1	99	0	0-199m	Grazing	585	1
S10-2015	F	2015	1	101	100	0-199m	Grazing	585	1
S10-2015	F	2015	1	102	100	0-199m	Grazing	585	1
S10-2015	F	2015	1	102	100	0-199m	Grazing	585	1
S10-2015	F	2015	1	102	100	0-199m	Grazing	585	1
S10-2015	F	2015	1	102	100	0-199m	Grass	589	1
S10-2015	F	2015	1	103	100	0-199m	Grass	589	1
S10-2015	F	2015	1	105	100	0-199m	Grazing	585	1
S10-2015	F	2015	1	105	100	0-199m	Grazing	585	1
S10-2015	F	2015	1	106	100	0-199m	Grazing	585	1
S10-2015	F	2015	1	106	100	0-199m	Grazing	585	1
S10-2015	F	2015	1	106	100	0-199m	Grazing	585	1
S10-2015	F	2015	1	106	100	0-199m	Grazing	585	1
S10-2015	F	2015	1	106	100	0-199m	BareGround	588	1
S10-2015	F	2015	1	106	100	0-199m	BareGround	588	1
S10-2015	F	2015	1	107	100	0-199m	Grazing	585	1
S10-2015	F	2015	1	107	100	0-199m	Grazing	585	1
S10-2015	F	2015	1	107	100	0-199m	Grass	589	1
S10-2015	F	2015	1	110	100	0-199m	Grazing	585	1
S10-2015	F	2015	1	110	100	0-199m	Grazing	585	1
S10-2015	F	2015	1	110	100	0-199m	Grass	589	1
S10-2015	F	2015	1	110	100	0-199m	Grass	589	1
S10-2015	F	2015	1	115	100	0-199m	Grass	589	1
S10-2015	F	2015	1	116	100	0-199m	BareGround	588	1
S10-2015	F	2015	1	116	100	0-199m	Grass	589	1
S10-2015	F	2015	1	117	100	0-199m	Grazing	585	1
S10-2015	F	2015	1	117	100	0-199m	Grass	589	1
S10-2015	F	2015	1	118	100	0-199m	BareGround	588	1
S10-2015	F	2015	1	121	100	0-199m	Grass	589	1
S10-2015	F	2015	1	121	100	0-199m	Grass	589	1
S10-2015	F	2015	1	123	100	0-199m	BareGround	590	1
S10-2015	F	2015	1	123	100	0-199m	Grazing	585	1
S10-2015	F	2015	1	123	100	0-199m	BareGround	588	1
S10-2015	F	2015	1	124	100	0-199m	BareGround	588	1
S10-2015	F	2015	1	124	100	0-199m	Grass	589	1
S10-2015	F	2015	1	124	100	0-199m	Grass	589	1
S10-2015	F	2015	1	124	100	0-199m	Grass	589	1
S10-2015	F	2015	1	125	100	0-199m	BareGround	590	1
S10-2015	F	2015	1	125	100	0-199m	Grass	589	1
S10-2015	F	2015	1	125	100	0-199m	Grass	589	1
S10-2015	F	2015	1	125	100	0-199m	Grass	589	1
S10-2015	F	2015	1	125	100	0-199m	Grass	589	1
S10-2015	F	2015	1	127	100	0-199m	Grass	589	1
S10-2015	F	2015	1	129	100	0-199m	Grass	589	1
S10-2015	F	2015	1	130	100	0-199m	BareGround	590	1
S10-2015	F	2015	1	130	100	0-199m	Grass	589	1
S10-2015	F	2015	1	131	100	0-199m	BareGround	590	1
S10-2015	F	2015	1	131	100	0-199m	BareGround	590	1
S10-2015	F	2015	1	131	100	0-199m	Grazing	585	1
S10-2015	F	2015	1	131	100	0-199m	Grass	589	1
S10-2015	F	2015	1	132	100	0-199m	Grazing	585	1
S10-2015	F	2015	1	132	100	0-199m	BareGround	590	1
S10-2015	F	2015	1	132	100	0-199m	Grass	589	1
S10-2015	F	2015	1	135	100	0-199m	BareGround	590	1
S10-2015	F	2015	1	135	100	0-199m	Grazing	585	1
S10-2015	F	2015	1	135	100	0-199m	Grass	589	1
S10-2015	F	2015	1	137	100	0-199m	BareGround	590	1
S10-2015	F	2015	1	138	100	0-199m	Grazing	585	1
S10-2015	F	2015	1	138	100	0-199m	Grazing	585	1
S10-2015	F	2015	1	139	100	0-199m	BareGround	590	1
S10-2015	F	2015	1	139	100	0-199m	Grazing	585	1
S10-2015	F	2015	1	139	100	0-199m	Grazing	585	1
S10-2015	F	2015	1	140	100	0-199m	BareGround	590	1
S10-2015	F	2015	1	140	100	0-199m	Grazing	585	1
S10-2015	F	2015	1	141	100	0-199m	Grazing	585	1
S10-2015	F	2015	1	143	100	0-199m	Grazing	585	1
S10-2015	F	2015	1	144	100	0-199m	Grazing	585	1
S10-2015	F	2015	1	144	100	0-199m	Grass	589	1
S10-2015	F	2015	1	146	100	0-199m	Grass	589	1
S10-2015	F	2015	1	147	100	0-199m	BareGround	590	1
S10-2015	F	2015	1	148	100	0-199m	BareGround	590	1
S10-2015	F	2015	1	148	100	0-199m	Grazing	585	1
S10-2015	F	2015	1	148	100	0-199m	Grazing	585	1
S10-2015	F	2015	1	151	100	0-199m	BareGround	590	1
S10-2015	F	2015	1	154	100	0-199m	BareGround	590	1
S10-2015	F	2015	1	156	100	0-199m	BareGround	590	1
S10-2015	F	2015	1	158	100	0-199m	BareGround	590	1
S10-2015	F	2015	1	158	100	0-199m	Meadow	591	1
S10-2015	F	2015	1	162	100	0-199m	Meadow	597	1
S10-2015	F	2015	1	163	100	0-199m	Meadow	591	1
S10-2015	F	2015	1	164	100	0-199m	BareGround	590	1
S10-2015	F	2015	1	165	100	0-199m	Meadow	591	1
S10-2015	F	2015	1	166	100	0-199m	Meadow	597	1
S10-2015	F	2015	1	169	100	0-199m	Meadow	597	1
S10-2015	F	2015	1	169	100	0-199m	BareGround	590	1
S10-2015	F	2015	1	171	100	0-199m	Meadow	591	1
S10-2015	F	2015	1	172	100	0-199m	Meadow	597	1
S10-2015	F	2015	1	173	100	0-199m	Meadow	591	1
S10-2015	F	2015	1	176	100	0-199m	Meadow	597	1
S10-2015	F	2015	1	181	100	0-199m	Meadow	597	1
S10-2015	F	2015	1	191	100	0-199m	Meadow	591	1
S10-2015	F	2015	1	369	300	200-399m	Grazing	564	1
S10-2015	F	2015	1	379	300	200-399m	Grazing	564	1
S10-2015	F	2015	1	384	300	200-399m	Grazing	564	1
S10-2015	F	2015	1	386	300	200-399m	Grazing	564	1
S10-2015	F	2015	1	387	300	200-399m	Grazing	564	1
S10-2015	F	2015	1	388	300	200-399m	Grazing	564	1
S10-2015	F	2015	1	388	300	200-399m	Grazing	564	1
S10-2015	F	2015	1	389	300	200-399m	Grazing	564	1
S10-2015	F	2015	1	389	300	200-399m	Grazing	564	1
S10-2015	F	2015	1	389	300	200-399m	Grazing	564	1
S10-2015	F	2015	1	390	300	200-399m	Grazing	564	1
S10-2015	F	2015	1	390	300	200-399m	Grazing	564	1
S10-2015	F	2015	1	391	300	200-399m	Grazing	564	1
S10-2015	F	2015	1	399	300	200-399m	Grazing	564	1
S10-2015	F	2015	1	401	400	>399m	Grazing	564	1
S10-2015	F	2015	1	401	400	>399m	Grazing	564	1
S10-2015	F	2015	1	407	400	>399m	Grazing	564	1
S10-2015	F	2015	1	419	400	>399m	BareGround	557	1
S10-2015	F	2015	1	422	400	>399m	Grazing	564	1
S10-2015	F	2015	1	422	400	>399m	Grazing	564	1
S10-2015	F	2015	1	423	400	>399m	Grass	595	1
S10-2015	F	2015	1	426	400	>399m	Grass	595	1
S10-2015	F	2015	1	426	400	>399m	Grass	595	1
S10-2015	F	2015	1	433	400	>399m	Grazing	564	1
S10-2015	F	2015	1	439	400	>399m	Grass	595	1
S10-2015	F	2015	1	451	400	>399m	Grass	595	1
S10-2015	F	2015	1	458	400	>399m	Garden	623	0
S10-2015	F	2015	1	463	400	>399m	Garden	623	0
S10-2015	F	2015	1	464	400	>399m	Garden	623	0
S10-2015	F	2015	1	484	400	>399m	Garden	623	0
S10-2015	F	2015	1	484	400	>399m	Garden	623	0
S10-2015	F	2015	1	493	400	>399m	Garden	623	0
S10-2015	F	2015	1	497	400	>399m	Garden	623	0
S10-2015	F	2015	1	497	400	>399m	Garden	623	0
S10-2015	F	2015	1	514	500	>399m	Grazing	468	1
S10-2015	F	2015	1	516	500	>399m	Grazing	468	1
S10-2015	F	2015	1	519	500	>399m	Grazing	658	1
S10-2015	F	2015	1	521	500	>399m	Grazing	658	1
S10-2015	F	2015	1	522	500	>399m	Grazing	658	1
S10-2015	F	2015	1	523	500	>399m	Grazing	468	1
S10-2015	F	2015	1	527	500	>399m	Grazing	658	1
S10-2015	F	2015	1	528	500	>399m	Grazing	658	1
S10-2015	F	2015	1	528	500	>399m	Grazing	468	1
S10-2015	F	2015	1	528	500	>399m	Grazing	468	1
S10-2015	F	2015	1	529	500	>399m	Grazing	468	1
S10-2015	F	2015	1	529	500	>399m	Grazing	468	1
S10-2015	F	2015	1	530	500	>399m	Grazing	658	1
S10-2015	F	2015	1	530	500	>399m	Grazing	468	1
S10-2015	F	2015	1	531	500	>399m	Grazing	658	1
S10-2015	F	2015	1	541	500	>399m	Grazing	658	1
S10-2015	F	2015	1	541	500	>399m	Grazing	468	1
S10-2015	F	2015	1	545	500	>399m	Grazing	468	1
S10-2015	F	2015	1	546	500	>399m	Grazing	468	1
S10-2015	F	2015	1	549	500	>399m	Grazing	468	1
S10-2015	F	2015	1	550	500	>399m	Grazing	468	1
S10-2015	F	2015	1	551	500	>399m	Grazing	468	1
S10-2015	F	2015	1	553	500	>399m	Grazing	468	1
S10-2015	F	2015	1	554	500	>399m	Grazing	468	1
S10-2015	F	2015	1	554	500	>399m	Grazing	468	1
S10-2015	F	2015	1	556	500	>399m	Grazing	468	1
S10-2015	F	2015	1	556	500	>399m	Grazing	468	1
S10-2015	F	2015	1	558	500	>399m	Grazing	468	1
S10-2015	F	2015	1	559	500	>399m	Grazing	658	1
S10-2015	F	2015	1	559	500	>399m	Grazing	468	1
S10-2015	F	2015	1	561	500	>399m	Grazing	658	1
S10-2015	F	2015	1	562	500	>399m	Grazing	658	1
S10-2015	F	2015	1	562	500	>399m	Grazing	468	1
S10-2015	F	2015	1	563	500	>399m	Grazing	658	1
S10-2015	F	2015	1	563	500	>399m	Grazing	468	1
S10-2015	F	2015	1	566	500	>399m	Grazing	468	1
S10-2015	F	2015	1	566	500	>399m	Grazing	658	1
S10-2015	F	2015	1	566	500	>399m	Grazing	658	1
S10-2015	F	2015	1	567	500	>399m	Grazing	468	1
S10-2015	F	2015	1	568	500	>399m	Grazing	658	1
S10-2015	F	2015	1	569	500	>399m	Grazing	658	1
S10-2015	F	2015	1	569	500	>399m	Grazing	468	1
S10-2015	F	2015	1	570	500	>399m	Grazing	468	1
S10-2015	F	2015	1	571	500	>399m	Grazing	468	1
S10-2015	F	2015	1	571	500	>399m	Grazing	468	1
S10-2015	F	2015	1	572	500	>399m	Grazing	658	1
S10-2015	F	2015	1	573	500	>399m	Grazing	468	1
S10-2015	F	2015	1	573	500	>399m	Grazing	468	1
S10-2015	F	2015	1	574	500	>399m	Grazing	468	1
S10-2015	F	2015	1	574	500	>399m	Grazing	468	1
S10-2015	F	2015	1	574	500	>399m	Grazing	658	1
S10-2015	F	2015	1	575	500	>399m	Grazing	658	1
S10-2015	F	2015	1	578	500	>399m	Grazing	468	1
S10-2015	F	2015	1	579	500	>399m	Grazing	468	1
S10-2015	F	2015	1	581	500	>399m	Grazing	468	1
S10-2015	F	2015	1	582	500	>399m	Grazing	658	1
S10-2015	F	2015	1	583	500	>399m	Grazing	468	1
S10-2015	F	2015	1	584	500	>399m	Grazing	468	1
S10-2015	F	2015	1	584	500	>399m	Grazing	468	1
S10-2015	F	2015	1	584	500	>399m	Grazing	658	1
S10-2015	F	2015	1	584	500	>399m	Grazing	468	1
S10-2015	F	2015	1	585	500	>399m	Grazing	658	1
S10-2015	F	2015	1	586	500	>399m	Grazing	658	1
S10-2015	F	2015	1	587	500	>399m	Grazing	468	1
S10-2015	F	2015	1	588	500	>399m	Grazing	658	1
S10-2015	F	2015	1	590	500	>399m	Grazing	468	1
S10-2015	F	2015	1	590	500	>399m	Grazing	658	1
S10-2015	F	2015	1	591	500	>399m	Grazing	658	1
S10-2015	F	2015	1	592	500	>399m	Grazing	658	1
S10-2015	F	2015	1	592	500	>399m	Grazing	468	1
S10-2015	F	2015	1	592	500	>399m	Grazing	468	1
S10-2015	F	2015	1	593	500	>399m	Grazing	658	1
S10-2015	F	2015	1	594	500	>399m	Grazing	468	1
S10-2015	F	2015	1	596	500	>399m	Grazing	658	1
S10-2015	F	2015	1	597	500	>399m	Grazing	468	1
S10-2015	F	2015	1	600	500	>399m	Grazing	468	1
S10-2015	F	2015	1	603	600	>399m	Grazing	468	1
S10-2015	F	2015	1	603	600	>399m	Grazing	468	1
S10-2015	F	2015	1	620	600	>399m	Grazing	468	1
S10-2015	F	2015	0	49	0	0-199m	Grazing	585	1
S10-2015	F	2015	0	56	0	0-199m	BareGround	590	1
S10-2015	F	2015	0	58	0	0-199m	Grass	602	1
S10-2015	F	2015	0	64	0	0-199m	Grass	589	1
S10-2015	F	2015	0	65	0	0-199m	Grazing	585	1
S10-2015	F	2015	0	80	0	0-199m	Grazing	585	1
S10-2015	F	2015	0	84	0	0-199m	BareGround	590	1
S10-2015	F	2015	0	85	0	0-199m	Grass	602	1
S10-2015	F	2015	0	97	0	0-199m	Grass	602	1
S10-2015	F	2015	0	100	0	0-199m	Grass	589	1
S10-2015	F	2015	0	103	100	0-199m	BareGround	588	1
S10-2015	F	2015	0	105	100	0-199m	BareGround	590	1
S10-2015	F	2015	0	109	100	0-199m	Grass	589	1
S10-2015	F	2015	0	115	100	0-199m	Grazing	585	1
S10-2015	F	2015	0	117	100	0-199m	Grazing	585	1
S10-2015	F	2015	0	122	100	0-199m	BareGround	590	1
S10-2015	F	2015	0	127	100	0-199m	BareGround	590	1
S10-2015	F	2015	0	128	100	0-199m	BareGround	588	1
S10-2015	F	2015	0	134	100	0-199m	Meadow	597	1
S10-2015	F	2015	0	135	100	0-199m	Grass	589	1
S10-2015	F	2015	0	142	100	0-199m	Grass	602	1
S10-2015	F	2015	0	145	100	0-199m	Grass	589	1
S10-2015	F	2015	0	147	100	0-199m	BareGround	588	1
S10-2015	F	2015	0	150	100	0-199m	WinterCrop	351	1
S10-2015	F	2015	0	151	100	0-199m	BareGround	588	1
S10-2015	F	2015	0	154	100	0-199m	BareGround	590	1
S10-2015	F	2015	0	155	100	0-199m	BareGround	590	1
S10-2015	F	2015	0	157	100	0-199m	Meadow	597	1
S10-2015	F	2015	0	160	100	0-199m	Grazing	585	1
S10-2015	F	2015	0	165	100	0-199m	WinterCrop	464	1
S10-2015	F	2015	0	166	100	0-199m	BareGround	588	1
S10-2015	F	2015	0	167	100	0-199m	BareGround	590	1
S10-2015	F	2015	0	169	100	0-199m	BareGround	588	1
S10-2015	F	2015	0	170	100	0-199m	Meadow	598	1
S10-2015	F	2015	0	172	100	0-199m	WinterCrop	351	1
S10-2015	F	2015	0	174	100	0-199m	WinterCrop	463	1
S10-2015	F	2015	0	175	100	0-199m	Meadow	591	1
S10-2015	F	2015	0	185	100	0-199m	Meadow	132	1
S10-2015	F	2015	0	186	100	0-199m	WinterCrop	351	1
S10-2015	F	2015	0	190	100	0-199m	Grass	602	1
S10-2015	F	2015	0	191	100	0-199m	WinterCrop	351	1
S10-2015	F	2015	0	192	100	0-199m	Meadow	139	1
S10-2015	F	2015	0	192	100	0-199m	BareGround	601	1
S10-2015	F	2015	0	195	100	0-199m	WinterCrop	463	1
S10-2015	F	2015	0	197	100	0-199m	BareGround	596	1
S10-2015	F	2015	0	199	100	0-199m	BareGround	588	1
S10-2015	F	2015	0	200	100	0-199m	BareGround	596	1
S10-2015	F	2015	0	204	200	200-399m	Meadow	523	1
S10-2015	F	2015	0	204	200	200-399m	Meadow	597	1
S10-2015	F	2015	0	206	200	200-399m	Meadow	591	1
S10-2015	F	2015	0	208	200	200-399m	BareGround	588	1
S10-2015	F	2015	0	212	200	200-399m	Meadow	139	1
S10-2015	F	2015	0	214	200	200-399m	BareGround	596	1
S10-2015	F	2015	0	214	200	200-399m	BareGround	590	1
S10-2015	F	2015	0	215	200	200-399m	WinterCrop	464	1
S10-2015	F	2015	0	220	200	200-399m	WinterCrop	351	1
S10-2015	F	2015	0	220	200	200-399m	Meadow	523	1
S10-2015	F	2015	0	221	200	200-399m	WinterCrop	351	1
S10-2015	F	2015	0	222	200	200-399m	WinterCrop	463	1
S10-2015	F	2015	0	226	200	200-399m	BareGround	601	1
S10-2015	F	2015	0	228	200	200-399m	WinterCrop	351	1
S10-2015	F	2015	0	234	200	200-399m	BareGround	601	1
S10-2015	F	2015	0	235	200	200-399m	Meadow	139	1
S10-2015	F	2015	0	236	200	200-399m	BareGround	588	1
S10-2015	F	2015	0	236	200	200-399m	WinterCrop	351	1
S10-2015	F	2015	0	238	200	200-399m	BareGround	596	1
S10-2015	F	2015	0	239	200	200-399m	Grass	602	1
S10-2015	F	2015	0	239	200	200-399m	WinterCrop	463	1
S10-2015	F	2015	0	240	200	200-399m	Meadow	139	1
S10-2015	F	2015	0	241	200	200-399m	Meadow	139	1
S10-2015	F	2015	0	244	200	200-399m	WinterCrop	521	1
S10-2015	F	2015	0	247	200	200-399m	BareGround	596	1
S10-2015	F	2015	0	249	200	200-399m	BareGround	596	1
S10-2015	F	2015	0	254	200	200-399m	BareGround	588	1
S10-2015	F	2015	0	254	200	200-399m	Meadow	523	1
S10-2015	F	2015	0	255	200	200-399m	WinterCrop	351	1
S10-2015	F	2015	0	256	200	200-399m	BareGround	539	1
S10-2015	F	2015	0	256	200	200-399m	Meadow	523	1
S10-2015	F	2015	0	257	200	200-399m	WinterCrop	351	1
S10-2015	F	2015	0	260	200	200-399m	WinterCrop	351	1
S10-2015	F	2015	0	261	200	200-399m	BareGround	596	1
S10-2015	F	2015	0	262	200	200-399m	BareGround	601	1
S10-2015	F	2015	0	262	200	200-399m	Meadow	597	1
S10-2015	F	2015	0	264	200	200-399m	WinterCrop	463	1
S10-2015	F	2015	0	265	200	200-399m	WinterCrop	464	1
S10-2015	F	2015	0	267	200	200-399m	WinterCrop	521	1
S10-2015	F	2015	0	269	200	200-399m	WinterCrop	351	1
S10-2015	F	2015	0	270	200	200-399m	BareGround	588	1
S10-2015	F	2015	0	271	200	200-399m	Building	290	0
S10-2015	F	2015	0	272	200	200-399m	WinterCrop	351	1
S10-2015	F	2015	0	275	200	200-399m	WinterCrop	521	1
S10-2015	F	2015	0	277	200	200-399m	Meadow	604	1
S10-2015	F	2015	0	279	200	200-399m	BareGround	601	1
S10-2015	F	2015	0	280	200	200-399m	BareGround	539	1
S10-2015	F	2015	0	281	200	200-399m	BareGround	596	1
S10-2015	F	2015	0	282	200	200-399m	WinterCrop	351	1
S10-2015	F	2015	0	285	200	200-399m	Meadow	139	1
S10-2015	F	2015	0	285	200	200-399m	WinterCrop	463	1
S10-2015	F	2015	0	287	200	200-399m	WinterCrop	521	1
S10-2015	F	2015	0	288	200	200-399m	Meadow	586	1
S10-2015	F	2015	0	290	200	200-399m	BareGround	539	1
S10-2015	F	2015	0	292	200	200-399m	WinterCrop	351	1
S10-2015	F	2015	0	296	200	200-399m	WinterCrop	463	1
S10-2015	F	2015	0	297	200	200-399m	BareGround	587	1
S10-2015	F	2015	0	297	200	200-399m	WinterCrop	351	1
S10-2015	F	2015	0	299	200	200-399m	BareGround	587	1
S10-2015	F	2015	0	301	300	200-399m	Meadow	586	1
S10-2015	F	2015	0	303	300	200-399m	WinterCrop	351	1
S10-2015	F	2015	0	303	300	200-399m	BareGround	539	1
S10-2015	F	2015	0	303	300	200-399m	BareGround	601	1
S10-2015	F	2015	0	304	300	200-399m	WinterCrop	351	1
S10-2015	F	2015	0	304	300	200-399m	Meadow	523	1
S10-2015	F	2015	0	305	300	200-399m	WinterCrop	521	1
S10-2015	F	2015	0	306	300	200-399m	Meadow	604	1
S10-2015	F	2015	0	307	300	200-399m	WinterCrop	463	1
S10-2015	F	2015	0	308	300	200-399m	BareGround	587	1
S10-2015	F	2015	0	308	300	200-399m	BareGround	596	1
S10-2015	F	2015	0	310	300	200-399m	Meadow	139	1
S10-2015	F	2015	0	311	300	200-399m	WinterCrop	521	1
S10-2015	F	2015	0	314	300	200-399m	WinterCrop	521	1
S10-2015	F	2015	0	315	300	200-399m	WinterCrop	464	1
S10-2015	F	2015	0	315	300	200-399m	WinterCrop	521	1
S10-2015	F	2015	0	318	300	200-399m	WinterCrop	351	1
S10-2015	F	2015	0	319	300	200-399m	WinterCrop	464	1
S10-2015	F	2015	0	320	300	200-399m	Forest	668	0
S10-2015	F	2015	0	320	300	200-399m	Meadow	603	1
S10-2015	F	2015	0	323	300	200-399m	BareGround	539	1
S10-2015	F	2015	0	325	300	200-399m	BareGround	601	1
S10-2015	F	2015	0	326	300	200-399m	BareGround	596	1
S10-2015	F	2015	0	327	300	200-399m	WinterCrop	351	1
S10-2015	F	2015	0	330	300	200-399m	WinterCrop	351	1
S10-2015	F	2015	0	332	300	200-399m	Grazing	564	1
S10-2015	F	2015	0	332	300	200-399m	WinterCrop	521	1
S10-2015	F	2015	0	333	300	200-399m	WinterCrop	463	1
S10-2015	F	2015	0	334	300	200-399m	BareGround	557	1
S10-2015	F	2015	0	335	300	200-399m	Forest	659	0
S10-2015	F	2015	0	339	300	200-399m	WinterCrop	351	1
S10-2015	F	2015	0	339	300	200-399m	BareGround	539	1
S10-2015	F	2015	0	340	300	200-399m	Meadow	107	1
S10-2015	F	2015	0	345	300	200-399m	WinterCrop	521	1
S10-2015	F	2015	0	346	300	200-399m	Meadow	586	1
S10-2015	F	2015	0	346	300	200-399m	BareGround	601	1
S10-2015	F	2015	0	348	300	200-399m	BareGround	587	1
S10-2015	F	2015	0	348	300	200-399m	BareGround	551	1
S10-2015	F	2015	0	348	300	200-399m	Meadow	107	1
S10-2015	F	2015	0	349	300	200-399m	Forest	657	0
S10-2015	F	2015	0	350	300	200-399m	BareGround	539	1
S10-2015	F	2015	0	350	300	200-399m	BareGround	539	1
S10-2015	F	2015	0	351	300	200-399m	BareGround	557	1
S10-2015	F	2015	0	353	300	200-399m	WinterCrop	351	1
S10-2015	F	2015	0	354	300	200-399m	Meadow	522	1
S10-2015	F	2015	0	355	300	200-399m	WinterCrop	521	1
S10-2015	F	2015	0	355	300	200-399m	Meadow	522	1
S10-2015	F	2015	0	357	300	200-399m	BareGround	587	1
S10-2015	F	2015	0	359	300	200-399m	Meadow	523	1
S10-2015	F	2015	0	362	300	200-399m	WinterCrop	351	1
S10-2015	F	2015	0	364	300	200-399m	WinterCrop	521	1
S10-2015	F	2015	0	365	300	200-399m	WinterCrop	351	1
S10-2015	F	2015	0	365	300	200-399m	Meadow	586	1
S10-2015	F	2015	0	365	300	200-399m	BareGround	551	1
S10-2015	F	2015	0	366	300	200-399m	WinterCrop	351	1
S10-2015	F	2015	0	367	300	200-399m	BareGround	557	1
S10-2015	F	2015	0	368	300	200-399m	BareGround	551	1
S10-2015	F	2015	0	368	300	200-399m	BareGround	539	1
S10-2015	F	2015	0	372	300	200-399m	BareGround	587	1
S10-2015	F	2015	0	372	300	200-399m	BareGround	551	1
S10-2015	F	2015	0	372	300	200-399m	WinterCrop	383	1
S10-2015	F	2015	0	372	300	200-399m	Meadow	597	1
S10-2015	F	2015	0	375	300	200-399m	BareGround	557	1
S10-2015	F	2015	0	377	300	200-399m	Meadow	107	1
S10-2015	F	2015	0	378	300	200-399m	Meadow	107	1
S10-2015	F	2015	0	378	300	200-399m	BareGround	551	1
S10-2015	F	2015	0	378	300	200-399m	WinterCrop	521	1
S10-2015	F	2015	0	380	300	200-399m	Grazing	564	1
S10-2015	F	2015	0	381	300	200-399m	Grass	533	1
S10-2015	F	2015	0	384	300	200-399m	WinterCrop	351	1
S10-2015	F	2015	0	384	300	200-399m	BareGround	520	1
S10-2015	F	2015	0	385	300	200-399m	Forest	659	0
S10-2015	F	2015	0	388	300	200-399m	Meadow	107	1
S10-2015	F	2015	0	388	300	200-399m	Grazing	524	1
S10-2015	F	2015	0	390	300	200-399m	WinterCrop	383	1
S10-2015	F	2015	0	393	300	200-399m	Meadow	107	1
S10-2015	F	2015	0	394	300	200-399m	BareGround	551	1
S10-2015	F	2015	0	396	300	200-399m	Grazing	564	1
S10-2015	F	2015	0	397	300	200-399m	WinterCrop	351	1
S10-2015	F	2015	0	397	300	200-399m	Meadow	107	1
S10-2015	F	2015	0	398	300	200-399m	BareGround	587	1
S10-2015	F	2015	0	398	300	200-399m	WinterCrop	351	1
S10-2015	F	2015	0	398	300	200-399m	BareGround	539	1
S10-2015	F	2015	0	399	300	200-399m	BareGround	519	1
S10-2015	F	2015	0	400	300	200-399m	BareGround	551	1
S10-2015	F	2015	0	402	400	>399m	Forest	656	0
S10-2015	F	2015	0	403	400	>399m	BareGround	557	1
S10-2015	F	2015	0	405	400	>399m	Forest	665	0
S10-2015	F	2015	0	405	400	>399m	BareGround	587	1
S10-2015	F	2015	0	405	400	>399m	BareGround	557	1
S10-2015	F	2015	0	408	400	>399m	Forest	656	0
S10-2015	F	2015	0	409	400	>399m	Meadow	523	1
S10-2015	F	2015	0	411	400	>399m	Meadow	107	1
S10-2015	F	2015	0	412	400	>399m	Meadow	107	1
S10-2015	F	2015	0	413	400	>399m	Forest	656	0
S10-2015	F	2015	0	414	400	>399m	WinterCrop	383	1
S10-2015	F	2015	0	415	400	>399m	BareGround	551	1
S10-2015	F	2015	0	415	400	>399m	BareGround	551	1
S10-2015	F	2015	0	416	400	>399m	Meadow	107	1
S10-2015	F	2015	0	416	400	>399m	BareGround	520	1
S10-2015	F	2015	0	418	400	>399m	Meadow	107	1
S10-2015	F	2015	0	418	400	>399m	BareGround	551	1
S10-2015	F	2015	0	418	400	>399m	BareGround	557	1
S10-2015	F	2015	0	419	400	>399m	BareGround	587	1
S10-2015	F	2015	0	419	400	>399m	BareGround	551	1
S10-2015	F	2015	0	420	400	>399m	Grass	533	1
S10-2015	F	2015	0	420	400	>399m	Meadow	138	1
S10-2015	F	2015	0	424	400	>399m	BareGround	520	1
S10-2015	F	2015	0	426	400	>399m	BareGround	551	1
S10-2015	F	2015	0	428	400	>399m	Forest	668	0
S10-2015	F	2015	0	430	400	>399m	Forest	656	0
S10-2015	F	2015	0	432	400	>399m	Meadow	107	1
S10-2015	F	2015	0	433	400	>399m	BareGround	551	1
S10-2015	F	2015	0	435	400	>399m	Garden	627	0
S10-2015	F	2015	0	435	400	>399m	BareGround	534	1
S10-2015	F	2015	0	436	400	>399m	WinterCrop	352	1
S10-2015	F	2015	0	436	400	>399m	WinterCrop	383	1
S10-2015	F	2015	0	437	400	>399m	Meadow	107	1
S10-2015	F	2015	0	438	400	>399m	Grazing	524	1
S10-2015	F	2015	0	438	400	>399m	BareGround	557	1
S10-2015	F	2015	0	440	400	>399m	BareGround	551	1
S10-2015	F	2015	0	441	400	>399m	BareGround	551	1
S10-2015	F	2015	0	442	400	>399m	BareGround	557	1
S10-2015	F	2015	0	443	400	>399m	Grazing	564	1
S10-2015	F	2015	0	444	400	>399m	BareGround	519	1
S10-2015	F	2015	0	445	400	>399m	BareGround	557	1
S10-2015	F	2015	0	447	400	>399m	Grass	595	1
S10-2015	F	2015	0	447	400	>399m	Meadow	490	1
S10-2015	F	2015	0	448	400	>399m	Grass	595	1
S10-2015	F	2015	0	451	400	>399m	Forest	656	0
S10-2015	F	2015	0	451	400	>399m	Grass	595	1
S10-2015	F	2015	0	452	400	>399m	Grass	533	1
S10-2015	F	2015	0	454	400	>399m	BareGround	587	1
S10-2015	F	2015	0	454	400	>399m	BareGround	520	1
S10-2015	F	2015	0	454	400	>399m	Meadow	523	1
S10-2015	F	2015	0	455	400	>399m	Garden	617	0
S10-2015	F	2015	0	457	400	>399m	Meadow	107	1
S10-2015	F	2015	0	457	400	>399m	WinterCrop	383	1
S10-2015	F	2015	0	458	400	>399m	Meadow	139	1
S10-2015	F	2015	0	459	400	>399m	BareGround	551	1
S10-2015	F	2015	0	461	400	>399m	Building	266	0
S10-2015	F	2015	0	461	400	>399m	Forest	671	0
S10-2015	F	2015	0	461	400	>399m	Grass	592	1
S10-2015	F	2015	0	461	400	>399m	Meadow	107	1
S10-2015	F	2015	0	461	400	>399m	Grass	533	1
S10-2015	F	2015	0	463	400	>399m	BareGround	557	1
S10-2015	F	2015	0	465	400	>399m	BareGround	551	1
S10-2015	F	2015	0	466	400	>399m	Forest	657	0
S10-2015	F	2015	0	467	400	>399m	BareGround	519	1
S10-2015	F	2015	0	468	400	>399m	BareGround	551	1
S10-2015	F	2015	0	468	400	>399m	BareGround	551	1
S10-2015	F	2015	0	468	400	>399m	WinterCrop	380	1
S10-2015	F	2015	0	469	400	>399m	Grass	370	1
S10-2015	F	2015	0	471	400	>399m	BareGround	551	1
S10-2015	F	2015	0	473	400	>399m	Garden	617	0
S10-2015	F	2015	0	474	400	>399m	BareGround	557	1
S10-2015	F	2015	0	475	400	>399m	BareGround	551	1
S10-2015	F	2015	0	475	400	>399m	BareGround	557	1
S10-2015	F	2015	0	476	400	>399m	Forest	656	0
S10-2015	F	2015	0	477	400	>399m	Garden	623	0
S10-2015	F	2015	0	477	400	>399m	WinterCrop	352	1
S10-2015	F	2015	0	477	400	>399m	Meadow	107	1
S10-2015	F	2015	0	480	400	>399m	Garden	625	0
S10-2015	F	2015	0	482	400	>399m	Meadow	483	1
S10-2015	F	2015	0	483	400	>399m	Meadow	107	1
S10-2015	F	2015	0	483	400	>399m	BareGround	551	1
S10-2015	F	2015	0	483	400	>399m	BareGround	557	1
S10-2015	F	2015	0	483	400	>399m	WinterCrop	383	1
S10-2015	F	2015	0	485	400	>399m	Meadow	661	1
S10-2015	F	2015	0	487	400	>399m	Meadow	661	1
S10-2015	F	2015	0	487	400	>399m	BareGround	557	1
S10-2015	F	2015	0	487	400	>399m	Grass	533	1
S10-2015	F	2015	0	488	400	>399m	Forest	660	0
S10-2015	F	2015	0	488	400	>399m	Meadow	107	1
S10-2015	F	2015	0	488	400	>399m	BareGround	551	1
S10-2015	F	2015	0	490	400	>399m	Garden	623	0
S10-2015	F	2015	0	490	400	>399m	Grass	533	1
S10-2015	F	2015	0	490	400	>399m	BareGround	519	1
S10-2015	F	2015	0	494	400	>399m	BareGround	520	1
S10-2015	F	2015	0	496	400	>399m	Forest	656	0
S10-2015	F	2015	0	496	400	>399m	Garden	625	0
S10-2015	F	2015	0	497	400	>399m	Grass	595	1
S10-2015	F	2015	0	498	400	>399m	Grass	595	1
S10-2015	F	2015	0	500	400	>399m	Meadow	490	1
S10-2015	F	2015	0	501	500	>399m	Grass	595	1
S10-2015	F	2015	0	502	500	>399m	WinterCrop	383	1
S10-2015	F	2015	0	503	500	>399m	BareGround	534	1
S10-2015	F	2015	0	504	500	>399m	Forest	657	0
S10-2015	F	2015	0	504	500	>399m	Meadow	107	1
S10-2015	F	2015	0	504	500	>399m	Grass	370	1
S10-2015	F	2015	0	504	500	>399m	Meadow	526	1
S10-2015	F	2015	0	505	500	>399m	Meadow	526	1
S10-2015	F	2015	0	506	500	>399m	Meadow	3	1
S10-2015	F	2015	0	508	500	>399m	Building	276	0
S10-2015	F	2015	0	508	500	>399m	BareGround	557	1
S10-2015	F	2015	0	510	500	>399m	Grass	592	1
S10-2015	F	2015	0	510	500	>399m	BareGround	551	1
S10-2015	F	2015	0	511	500	>399m	Forest	671	0
S10-2015	F	2015	0	511	500	>399m	BareGround	519	1
S10-2015	F	2015	0	512	500	>399m	BareGround	557	1
S10-2015	F	2015	0	514	500	>399m	Forest	657	0
S10-2015	F	2015	0	517	500	>399m	WinterCrop	380	1
S10-2015	F	2015	0	518	500	>399m	WinterCrop	437	1
S10-2015	F	2015	0	519	500	>399m	WinterCrop	352	1
S10-2015	F	2015	0	519	500	>399m	Meadow	483	1
S10-2015	F	2015	0	521	500	>399m	Forest	537	0
S10-2015	F	2015	0	522	500	>399m	Grass	533	1
S10-2015	F	2015	0	523	500	>399m	Grass	592	1
S10-2015	F	2015	0	523	500	>399m	Meadow	178	1
S10-2015	F	2015	0	524	500	>399m	BareGround	551	1
S10-2015	F	2015	0	524	500	>399m	BareGround	520	1
S10-2015	F	2015	0	525	500	>399m	WinterCrop	383	1
S10-2015	F	2015	0	526	500	>399m	Garden	625	0
S10-2015	F	2015	0	526	500	>399m	Meadow	168	1
S10-2015	F	2015	0	526	500	>399m	Grazing	468	1
S10-2015	F	2015	0	527	500	>399m	BareGround	551	1
S10-2015	F	2015	0	530	500	>399m	Meadow	107	1
S10-2015	F	2015	0	530	500	>399m	Meadow	490	1
S10-2015	F	2015	0	530	500	>399m	Grazing	658	1
S10-2015	F	2015	0	530	500	>399m	Grass	533	1
S10-2015	F	2015	0	530	500	>399m	WinterCrop	383	1
S10-2015	F	2015	0	535	500	>399m	BareGround	520	1
S10-2015	F	2015	0	537	500	>399m	Forest	675	0
S10-2015	F	2015	0	537	500	>399m	Meadow	484	1
S10-2015	F	2015	0	538	500	>399m	Grazing	468	1
S10-2015	F	2015	0	539	500	>399m	Grass	370	1
S10-2015	F	2015	0	541	500	>399m	Grass	592	1
S10-2015	F	2015	0	541	500	>399m	Grass	370	1
S10-2015	F	2015	0	544	500	>399m	WinterCrop	437	1
S10-2015	F	2015	0	544	500	>399m	BareGround	557	1
S10-2015	F	2015	0	545	500	>399m	Garden	625	0
S10-2015	F	2015	0	545	500	>399m	BareGround	466	1
S10-2015	F	2015	0	547	500	>399m	Grass	595	1
S10-2015	F	2015	0	547	500	>399m	WinterCrop	352	1
S10-2015	F	2015	0	547	500	>399m	BareGround	534	1
S10-2015	F	2015	0	548	500	>399m	Grass	595	1
S10-2015	F	2015	0	548	500	>399m	WinterCrop	383	1
S10-2015	F	2015	0	549	500	>399m	Meadow	107	1
S10-2015	F	2015	0	550	500	>399m	Grass	595	1
S10-2015	F	2015	0	552	500	>399m	Garden	637	0
S10-2015	F	2015	0	552	500	>399m	WinterCrop	437	1
S10-2015	F	2015	0	552	500	>399m	BareGround	551	1
S10-2015	F	2015	0	552	500	>399m	BareGround	557	1
S10-2015	F	2015	0	553	500	>399m	Forest	657	0
S10-2015	F	2015	0	554	500	>399m	Grazing	658	1
S10-2015	F	2015	0	554	500	>399m	Meadow	123	1
S10-2015	F	2015	0	555	500	>399m	BareGround	519	1
S10-2015	F	2015	0	555	500	>399m	Meadow	123	1
S10-2015	F	2015	0	556	500	>399m	WinterCrop	441	1
S10-2015	F	2015	0	556	500	>399m	Grazing	658	1
S10-2015	F	2015	0	557	500	>399m	Grass	533	1
S10-2015	F	2015	0	557	500	>399m	BareGround	529	1
S10-2015	F	2015	0	558	500	>399m	Meadow	483	1
S10-2015	F	2015	0	559	500	>399m	Grass	592	1
S10-2015	F	2015	0	560	500	>399m	Grass	533	1
S10-2015	F	2015	0	560	500	>399m	Meadow	526	1
S10-2015	F	2015	0	563	500	>399m	Forest	657	0
S10-2015	F	2015	0	563	500	>399m	WinterCrop	352	1
S10-2015	F	2015	0	564	500	>399m	BareGround	520	1
S10-2015	F	2015	0	565	500	>399m	BareGround	358	1
S10-2015	F	2015	0	567	500	>399m	BareGround	358	1
S10-2015	F	2015	0	568	500	>399m	WinterCrop	437	1
S10-2015	F	2015	0	568	500	>399m	BareGround	358	1
S10-2015	F	2015	0	569	500	>399m	WinterCrop	383	1
S10-2015	F	2015	0	570	500	>399m	Forest	693	0
S10-2015	F	2015	0	570	500	>399m	Forest	537	0
S10-2015	F	2015	0	571	500	>399m	Grass	592	1
S10-2015	F	2015	0	571	500	>399m	BareGround	551	1
S10-2015	F	2015	0	572	500	>399m	Grass	538	1
S10-2015	F	2015	0	572	500	>399m	BareGround	534	1
S10-2015	F	2015	0	574	500	>399m	Garden	635	0
S10-2015	F	2015	0	574	500	>399m	Grass	370	1
S10-2015	F	2015	0	574	500	>399m	BareGround	358	1
S10-2015	F	2015	0	575	500	>399m	BareGround	358	1
S10-2015	F	2015	0	577	500	>399m	Meadow	107	1
S10-2015	F	2015	0	577	500	>399m	Grass	370	1
S10-2015	F	2015	0	578	500	>399m	BareGround	519	1
S10-2015	F	2015	0	578	500	>399m	WinterCrop	380	1
S10-2015	F	2015	0	579	500	>399m	BareGround	466	1
S10-2015	F	2015	0	580	500	>399m	BareGround	551	1
S10-2015	F	2015	0	582	500	>399m	BareGround	557	1
S10-2015	F	2015	0	583	500	>399m	BareGround	527	1
S10-2015	F	2015	0	584	500	>399m	BareGround	358	1
S10-2015	F	2015	0	584	500	>399m	BareGround	466	1
S10-2015	F	2015	0	585	500	>399m	Meadow	484	1
S10-2015	F	2015	0	586	500	>399m	Meadow	484	1
S10-2015	F	2015	0	586	500	>399m	Grazing	468	1
S10-2015	F	2015	0	587	500	>399m	Grass	592	1
S10-2015	F	2015	0	587	500	>399m	Meadow	661	1
S10-2015	F	2015	0	588	500	>399m	WinterCrop	352	1
S10-2015	F	2015	0	588	500	>399m	WinterCrop	437	1
S10-2015	F	2015	0	589	500	>399m	WinterCrop	437	1
S10-2015	F	2015	0	589	500	>399m	WinterCrop	437	1
S10-2015	F	2015	0	592	500	>399m	BareGround	534	1
S10-2015	F	2015	0	593	500	>399m	Meadow	484	1
S10-2015	F	2015	0	593	500	>399m	Grass	533	1
S10-2015	F	2015	0	594	500	>399m	Meadow	38	1
S10-2015	F	2015	0	594	500	>399m	BareGround	557	1
S10-2015	F	2015	0	594	500	>399m	WinterCrop	383	1
S10-2015	F	2015	0	595	500	>399m	Meadow	107	1
S10-2015	F	2015	0	595	500	>399m	BareGround	551	1
S10-2015	F	2015	0	596	500	>399m	WinterCrop	437	1
S10-2015	F	2015	0	597	500	>399m	Grass	595	1
S10-2015	F	2015	0	597	500	>399m	Grass	556	1
S10-2015	F	2015	0	598	500	>399m	Grazing	658	1
S10-2015	F	2015	0	599	500	>399m	Meadow	183	1
S10-2015	F	2015	0	599	500	>399m	BareGround	358	1
S10-2015	F	2015	0	600	500	>399m	Grass	595	1
S10-2015	F	2015	0	600	500	>399m	BareGround	534	1
S10-2015	F	2015	0	601	600	>399m	Grazing	658	1
S10-2015	F	2015	0	601	600	>399m	BareGround	519	1
S10-2015	F	2015	0	602	600	>399m	Grass	556	1
S10-2015	F	2015	0	603	600	>399m	Forest	693	0
S10-2015	F	2015	0	604	600	>399m	Grass	538	1
S10-2015	F	2015	0	604	600	>399m	BareGround	529	1
S10-2015	F	2015	0	605	600	>399m	BareGround	520	1
S10-2015	F	2015	0	607	600	>399m	BareGround	529	1
S10-2015	F	2015	0	608	600	>399m	Grass	595	1
S10-2015	F	2015	0	608	600	>399m	WinterCrop	352	1
S10-2015	F	2015	0	609	600	>399m	Meadow	123	1
S10-2015	F	2015	0	610	600	>399m	Grass	370	1
S10-2015	F	2015	0	611	600	>399m	Grass	370	1
S10-2015	F	2015	0	611	600	>399m	WinterCrop	437	1
S10-2015	F	2015	0	612	600	>399m	Meadow	107	1
S10-2015	F	2015	0	614	600	>399m	WinterCrop	383	1
S10-2015	F	2015	0	614	600	>399m	BareGround	529	1
S10-2015	F	2015	0	615	600	>399m	BareGround	358	1
S10-2015	F	2015	0	615	600	>399m	BareGround	534	1
S10-2015	F	2015	0	615	600	>399m	BareGround	466	1
S10-2015	F	2015	0	616	600	>399m	Meadow	107	1
S10-2015	F	2015	0	616	600	>399m	Grass	370	1
S10-2015	F	2015	0	616	600	>399m	BareGround	466	1
S10-2015	F	2015	0	617	600	>399m	Forest	693	0
S10-2015	F	2015	0	617	600	>399m	BareGround	358	1
S10-2015	F	2015	0	617	600	>399m	BareGround	358	1
S10-2015	F	2015	0	618	600	>399m	BareGround	358	1
S10-2015	F	2015	0	618	600	>399m	Meadow	526	1
S10-2015	F	2015	0	619	600	>399m	Grass	592	1
S10-2015	F	2015	0	619	600	>399m	Grass	538	1
S10-2015	F	2015	0	620	600	>399m	Garden	620	0
S10-2015	F	2015	0	621	600	>399m	BareGround	551	1
S10-2015	F	2015	0	622	600	>399m	BareGround	557	1
S10-2015	F	2015	0	622	600	>399m	BareGround	519	1
S10-2015	F	2015	0	623	600	>399m	WinterCrop	437	1
S10-2015	F	2015	0	623	600	>399m	BareGround	358	1
S10-2015	F	2015	0	624	600	>399m	Meadow	107	1
S10-2015	F	2015	0	624	600	>399m	BareGround	358	1
S10-2015	F	2015	0	625	600	>399m	BareGround	466	1
S10-2015	F	2015	0	626	600	>399m	WinterCrop	437	1
S10-2015	F	2015	0	626	600	>399m	WinterCrop	383	1
S10-2015	F	2015	0	628	600	>399m	Meadow	184	1
S10-2015	F	2015	0	628	600	>399m	Grass	533	1
S10-2015	F	2015	0	631	600	>399m	Forest	537	0
S10-2015	F	2015	0	631	600	>399m	WinterCrop	352	1
S10-2015	F	2015	0	631	600	>399m	Grass	533	1
S10-2015	F	2015	0	633	600	>399m	BareGround	358	1
S10-2015	F	2015	0	634	600	>399m	Grass	592	1
S10-2015	F	2015	0	634	600	>399m	WinterCrop	437	1
S10-2015	F	2015	0	634	600	>399m	Grazing	468	1
S10-2015	F	2015	0	634	600	>399m	BareGround	520	1
S10-2015	F	2015	0	636	600	>399m	Forest	693	0
S10-2015	F	2015	0	637	600	>399m	WinterCrop	437	1
S10-2015	F	2015	0	637	600	>399m	Meadow	38	1
S10-2015	F	2015	0	637	600	>399m	Grass	538	1
S10-2015	F	2015	0	637	600	>399m	BareGround	557	1
S10-2015	F	2015	0	638	600	>399m	BareGround	357	1
S10-2015	F	2015	0	641	600	>399m	Meadow	107	1
S10-2015	F	2015	0	641	600	>399m	Grazing	431	1
S10-2015	F	2015	0	641	600	>399m	BareGround	534	1
S10-2015	F	2015	0	641	600	>399m	WinterCrop	383	1
S10-2015	F	2015	0	642	600	>399m	Forest	693	0
S10-2015	F	2015	0	642	600	>399m	Garden	618	0
S10-2015	F	2015	0	643	600	>399m	Meadow	38	1
S10-2015	F	2015	0	645	600	>399m	Grass	370	1
S10-2015	F	2015	0	646	600	>399m	BareGround	358	1
S10-2015	F	2015	0	647	600	>399m	Grass	595	1
S10-2015	F	2015	0	647	600	>399m	Grass	556	1
S10-2015	F	2015	0	647	600	>399m	Grass	370	1
S10-2015	F	2015	0	647	600	>399m	BareGround	519	1
S10-2015	F	2015	0	648	600	>399m	BareGround	466	1
S10-2015	F	2015	0	650	600	>399m	Grass	595	1
S10-2015	F	2015	0	650	600	>399m	Grass	370	1
S10-2015	F	2015	0	650	600	>399m	BareGround	466	1
S10-2015	F	2015	0	651	600	>399m	Forest	693	0
S10-2015	F	2015	0	652	600	>399m	Grass	556	1
S10-2015	F	2015	0	653	600	>399m	WinterCrop	352	1
S10-2015	F	2015	0	653	600	>399m	Meadow	38	1
S10-2015	F	2015	0	653	600	>399m	BareGround	466	1
S10-2015	F	2015	0	654	600	>399m	BareGround	529	1
S10-2015	F	2015	0	654	600	>399m	BareGround	529	1
S10-2015	F	2015	0	655	600	>399m	BareGround	466	1
S10-2015	F	2015	0	656	600	>399m	WinterCrop	437	1
S10-2015	F	2015	0	657	600	>399m	Grass	595	1
S10-2015	F	2015	0	657	600	>399m	Grass	370	1
S10-2015	F	2015	0	657	600	>399m	BareGround	529	1
S10-2015	F	2015	0	659	600	>399m	WinterCrop	437	1
S10-2015	F	2015	0	659	600	>399m	Grass	538	1
S10-2015	F	2015	0	659	600	>399m	WinterCrop	383	1
S10-2015	F	2015	0	659	600	>399m	Meadow	123	1
S10-2015	F	2015	0	660	600	>399m	Forest	690	0
S10-2015	F	2015	0	660	600	>399m	Meadow	107	1
S10-2015	F	2015	0	661	600	>399m	Grazing	431	1
S10-2015	F	2015	0	663	600	>399m	BareGround	357	1
S10-2015	F	2015	0	663	600	>399m	BareGround	358	1
S10-2015	F	2015	0	663	600	>399m	BareGround	557	1
S10-2015	F	2015	0	664	600	>399m	Forest	693	0
S10-2015	F	2015	0	664	600	>399m	Grass	533	1
S10-2015	F	2015	0	664	600	>399m	BareGround	529	1
S10-2015	F	2015	0	665	600	>399m	BareGround	358	1
S10-2015	F	2015	0	665	600	>399m	Grass	533	1
S10-2015	F	2015	0	666	600	>399m	WinterCrop	437	1
S10-2015	F	2015	0	666	600	>399m	Grass	538	1
S10-2015	F	2015	0	666	600	>399m	BareGround	466	1
S10-2015	F	2015	0	667	600	>399m	Forest	667	0
S10-2015	F	2015	0	667	600	>399m	BareGround	358	1
S10-2015	F	2015	0	667	600	>399m	BareGround	358	1
S10-2015	F	2015	0	667	600	>399m	BareGround	466	1
S10-2015	F	2015	0	667	600	>399m	BareGround	519	1
S10-2015	F	2015	0	667	600	>399m	Meadow	123	1
S10-2015	F	2015	0	668	600	>399m	Grazing	431	1
S10-2015	F	2015	0	670	600	>399m	BareGround	534	1
S10-2015	F	2015	0	672	600	>399m	Meadow	107	1
S10-2015	F	2015	0	672	600	>399m	BareGround	358	1
S10-2015	F	2015	0	673	600	>399m	BareGround	358	1
S10-2015	F	2015	0	674	600	>399m	BareGround	520	1
S10-2015	F	2015	0	674	600	>399m	BareGround	529	1
S10-2015	F	2015	0	675	600	>399m	Grass	376	1
S10-2015	F	2015	0	679	600	>399m	Meadow	123	1
S10-2015	F	2015	0	680	600	>399m	Grass	373	1
S10-2015	F	2015	0	680	600	>399m	WinterCrop	437	1
S10-2015	F	2015	0	681	600	>399m	Forest	667	0
S10-2015	F	2015	0	681	600	>399m	WinterCrop	437	1
S10-2015	F	2015	0	681	600	>399m	BareGround	358	1
S10-2015	F	2015	0	681	600	>399m	WinterCrop	383	1
S10-2015	F	2015	0	682	600	>399m	Grass	359	1
S10-2015	F	2015	0	683	600	>399m	BareGround	357	1
S10-2015	F	2015	0	683	600	>399m	BareGround	466	1
S10-2015	F	2015	0	683	600	>399m	Grass	538	1
S10-2015	F	2015	0	683	600	>399m	BareGround	534	1
S10-2015	F	2015	0	684	600	>399m	Grazing	429	1
S10-2015	F	2015	0	685	600	>399m	Forest	479	0
S10-2015	F	2015	0	686	600	>399m	Grass	364	1
S10-2015	F	2015	0	686	600	>399m	WinterCrop	457	1
S10-2015	F	2015	0	686	600	>399m	BareGround	466	1
S10-2015	F	2015	0	686	600	>399m	BareGround	466	1
S10-2015	F	2015	0	686	600	>399m	BareGround	466	1
S10-2015	F	2015	0	687	600	>399m	Meadow	2	1
S10-2015	F	2015	0	688	600	>399m	Meadow	107	1
S10-2015	F	2015	0	688	600	>399m	WinterCrop	383	1
S10-2015	F	2015	0	690	600	>399m	BareGround	519	1
S10-2015	F	2015	0	691	600	>399m	Forest	693	0
S10-2015	F	2015	0	692	600	>399m	Meadow	191	1
S10-2015	F	2015	0	694	600	>399m	Forest	690	0
S10-2015	F	2015	0	694	600	>399m	BareGround	358	1
S10-2015	F	2015	0	694	600	>399m	BareGround	527	1
S10-2015	F	2015	0	695	600	>399m	BareGround	466	1
S10-2015	F	2015	0	696	600	>399m	BareGround	466	1
S10-2015	F	2015	0	697	600	>399m	Meadow	366	1
S10-2015	F	2015	0	697	600	>399m	Grass	556	1
S10-2015	F	2015	0	697	600	>399m	WinterCrop	437	1
S10-2015	F	2015	0	698	600	>399m	Grazing	431	1
S10-2015	F	2015	0	699	600	>399m	Forest	667	0
S10-2015	F	2015	0	699	600	>399m	Grass	364	1
S10-2015	F	2015	0	699	600	>399m	Grass	533	1
S10-2015	F	2015	0	700	600	>399m	Forest	693	0
S10-2015	F	2015	0	700	600	>399m	Meadow	593	1
S10-2015	F	2015	0	700	600	>399m	WinterCrop	437	1
S10-2015	F	2015	0	701	700	>399m	BareGround	534	1
S10-2015	F	2015	0	702	700	>399m	Grass	556	1
S10-2015	F	2015	0	702	700	>399m	Meadow	191	1
S10-2015	F	2015	0	703	700	>399m	Grass	538	1
S10-2015	F	2015	0	704	700	>399m	BareGround	520	1
S10-2015	F	2015	0	704	700	>399m	BareGround	529	1
S10-2015	F	2015	0	704	700	>399m	BareGround	529	1
S10-2015	F	2015	0	705	700	>399m	BareGround	557	1
S10-2015	F	2015	0	705	700	>399m	WinterCrop	383	1
S10-2015	F	2015	0	706	700	>399m	Meadow	593	1
S10-2015	F	2015	0	706	700	>399m	Grazing	431	1
S10-2015	F	2015	0	706	700	>399m	WinterCrop	437	1
S10-2015	F	2015	0	706	700	>399m	BareGround	357	1
S10-2015	F	2015	0	707	700	>399m	BareGround	529	1
S10-2015	F	2015	0	709	700	>399m	Meadow	107	1
S10-2015	F	2015	0	709	700	>399m	Meadow	121	1
S10-2015	F	2015	0	710	700	>399m	Garden	642	0
S10-2015	F	2015	0	710	700	>399m	BareGround	466	1
S10-2015	F	2015	0	710	700	>399m	BareGround	534	1
S10-2015	F	2015	0	712	700	>399m	Forest	693	0
S10-2015	F	2015	0	712	700	>399m	BareGround	466	1
S10-2015	F	2015	0	713	700	>399m	BareGround	519	1
S10-2015	F	2015	0	713	700	>399m	BareGround	529	1
S10-2015	F	2015	0	715	700	>399m	BareGround	358	1
S10-2015	F	2015	0	716	700	>399m	Forest	667	0
S10-2015	F	2015	0	716	700	>399m	Grass	359	1
S10-2015	F	2015	0	716	700	>399m	BareGround	520	1
S10-2015	F	2015	0	716	700	>399m	Meadow	123	1
S10-2015	F	2015	0	717	700	>399m	BareGround	358	1
S10-2015	F	2015	0	717	700	>399m	BareGround	358	1
S10-2015	F	2015	0	718	700	>399m	Grass	373	1
S10-2015	F	2015	0	719	700	>399m	Grass	376	1
S10-2015	F	2015	0	720	700	>399m	BareGround	466	1
S10-2015	F	2015	0	721	700	>399m	Meadow	502	1
S10-2015	F	2015	0	722	700	>399m	BareGround	358	1
S10-2015	F	2015	0	723	700	>399m	WinterCrop	437	1
S10-2015	F	2015	0	723	700	>399m	BareGround	358	1
S10-2015	F	2015	0	723	700	>399m	BareGround	466	1
S10-2015	F	2015	0	723	700	>399m	BareGround	529	1
S10-2015	F	2015	0	725	700	>399m	BareGround	466	1
S10-2015	F	2015	0	726	700	>399m	Grass	538	1
S10-2015	F	2015	0	726	700	>399m	WinterCrop	383	1
S10-2015	F	2015	0	727	700	>399m	Grass	364	1
S10-2015	F	2015	0	727	700	>399m	Meadow	123	1
S10-2015	F	2015	0	728	700	>399m	Garden	643	0
S10-2015	F	2015	0	728	700	>399m	Grazing	429	1
S10-2015	F	2015	0	728	700	>399m	BareGround	357	1
S10-2015	F	2015	0	729	700	>399m	Forest	667	0
S10-2015	F	2015	0	730	700	>399m	Forest	690	0
S10-2015	F	2015	0	730	700	>399m	Forest	690	0
S10-2015	F	2015	0	730	700	>399m	BareGround	358	1
S10-2015	F	2015	0	730	700	>399m	Grass	538	1
S10-2015	F	2015	0	731	700	>399m	BareGround	466	1
S10-2015	F	2015	0	732	700	>399m	BareGround	357	1
S10-2015	F	2015	0	733	700	>399m	BareGround	557	1
S10-2015	F	2015	0	734	700	>399m	Grass	533	1
S10-2015	F	2015	0	734	700	>399m	BareGround	519	1
S10-2015	F	2015	0	735	700	>399m	Forest	479	0
S10-2015	F	2015	0	735	700	>399m	Meadow	502	1
S10-2015	F	2015	0	736	700	>399m	Garden	605	0
S10-2015	F	2015	0	736	700	>399m	WinterCrop	437	1
S10-2015	F	2015	0	736	700	>399m	WinterCrop	457	1
S10-2015	F	2015	0	736	700	>399m	BareGround	466	1
S10-2015	F	2015	0	736	700	>399m	Grass	533	1
S10-2015	F	2015	0	737	700	>399m	Forest	479	0
S10-2015	F	2015	0	738	700	>399m	Grazing	430	1
S10-2015	F	2015	0	740	700	>399m	BareGround	534	1
S10-2015	F	2015	0	741	700	>399m	Forest	693	0
S10-2015	F	2015	0	742	700	>399m	BareGround	358	1
S10-2015	F	2015	0	742	700	>399m	Meadow	2	1
S10-2015	F	2015	0	742	700	>399m	Meadow	152	1
S10-2015	F	2015	0	743	700	>399m	Meadow	89	1
S10-2015	F	2015	0	744	700	>399m	BareGround	466	1
S10-2015	F	2015	0	744	700	>399m	BareGround	520	1
S10-2015	F	2015	0	745	700	>399m	Forest	667	0
S10-2015	F	2015	0	746	700	>399m	Grass	455	1
S10-2015	F	2015	0	747	700	>399m	Meadow	366	1
S10-2015	F	2015	0	747	700	>399m	Meadow	366	1
S10-2015	F	2015	0	748	700	>399m	WinterCrop	437	1
S10-2015	F	2015	0	749	700	>399m	Forest	693	0
S10-2015	F	2015	0	749	700	>399m	Meadow	593	1
S10-2015	F	2015	0	749	700	>399m	Grass	538	1
S10-2015	F	2015	0	749	700	>399m	Meadow	140	1
S10-2015	F	2015	0	750	700	>399m	BareGround	357	1
S10-2015	F	2015	0	751	700	>399m	Meadow	366	1
S10-2015	F	2015	0	751	700	>399m	Grass	359	1
S10-2015	F	2015	0	751	700	>399m	Meadow	37	1
S10-2015	F	2015	0	752	700	>399m	Garden	642	0
S10-2015	F	2015	0	752	700	>399m	Meadow	502	1
S10-2015	F	2015	0	752	700	>399m	Grass	538	1
S10-2015	F	2015	0	752	700	>399m	WinterCrop	383	1
S10-2015	F	2015	0	753	700	>399m	BareGround	466	1
S10-2015	F	2015	0	754	700	>399m	BareGround	531	1
S10-2015	F	2015	0	754	700	>399m	BareGround	531	1
S10-2015	F	2015	0	755	700	>399m	Meadow	593	1
S10-2015	F	2015	0	756	700	>399m	BareGround	466	1
S10-2015	F	2015	0	757	700	>399m	Grass	373	1
S10-2015	F	2015	0	757	700	>399m	BareGround	357	1
S10-2015	F	2015	0	757	700	>399m	BareGround	466	1
S10-2015	F	2015	0	758	700	>399m	BareGround	519	1
S10-2015	F	2015	0	758	700	>399m	BareGround	531	1
S10-2015	F	2015	0	759	700	>399m	Garden	639	0
S10-2015	F	2015	0	759	700	>399m	Meadow	114	1
S10-2015	F	2015	0	759	700	>399m	BareGround	466	1
S10-2015	F	2015	0	760	700	>399m	Grass	555	1
S10-2015	F	2015	0	760	700	>399m	Grass	455	1
S10-2015	F	2015	0	762	700	>399m	Meadow	37	1
S10-2015	F	2015	0	762	700	>399m	BareGround	466	1
S10-2015	F	2015	0	762	700	>399m	BareGround	529	1
S10-2015	F	2015	0	764	700	>399m	BareGround	466	1
S10-2015	F	2015	0	765	700	>399m	Forest	667	0
S10-2015	F	2015	0	765	700	>399m	Grass	376	1
S10-2015	F	2015	0	765	700	>399m	BareGround	508	1
S10-2015	F	2015	0	765	700	>399m	BareGround	358	1
S10-2015	F	2015	0	765	700	>399m	Meadow	121	1
S10-2015	F	2015	0	767	700	>399m	Meadow	185	1
S10-2015	F	2015	0	767	700	>399m	BareGround	436	1
S10-2015	F	2015	0	767	700	>399m	BareGround	358	1
S10-2015	F	2015	0	767	700	>399m	BareGround	358	1
S10-2015	F	2015	0	768	700	>399m	Grass	369	1
S10-2015	F	2015	0	769	700	>399m	Meadow	502	1
S10-2015	F	2015	0	769	700	>399m	Grazing	430	1
S10-2015	F	2015	0	770	700	>399m	Grass	533	1
S10-2015	F	2015	0	771	700	>399m	BareGround	358	1
S10-2015	F	2015	0	771	700	>399m	Grass	538	1
S10-2015	F	2015	0	771	700	>399m	WinterCrop	383	1
S10-2015	F	2015	0	771	700	>399m	BareGround	529	1
S10-2015	F	2015	0	772	700	>399m	BareGround	358	1
S10-2015	F	2015	0	772	700	>399m	BareGround	534	1
S10-2015	F	2015	0	774	700	>399m	BareGround	357	1
S10-2015	F	2015	0	774	700	>399m	Grass	533	1
S10-2015	F	2015	0	774	700	>399m	BareGround	557	1
S10-2015	F	2015	0	775	700	>399m	Forest	680	0
S10-2015	F	2015	0	775	700	>399m	BareGround	357	1
S10-2015	F	2015	0	776	700	>399m	WinterCrop	437	1
S10-2015	F	2015	0	776	700	>399m	Meadow	152	1
S10-2015	F	2015	0	777	700	>399m	Grass	362	1
S10-2015	F	2015	0	777	700	>399m	Grass	538	1
S10-2015	F	2015	0	777	700	>399m	BareGround	466	1
S10-2015	F	2015	0	778	700	>399m	BareGround	466	1
S10-2015	F	2015	0	779	700	>399m	Garden	628	0
S10-2015	F	2015	0	779	700	>399m	Grazing	430	1
S10-2015	F	2015	0	779	700	>399m	BareGround	519	1
S10-2015	F	2015	0	780	700	>399m	BareGround	534	1
S10-2015	F	2015	0	781	700	>399m	BareGround	358	1
S10-2015	F	2015	0	783	700	>399m	Meadow	502	1
S10-2015	F	2015	0	785	700	>399m	Forest	693	0
S10-2015	F	2015	0	785	700	>399m	BareGround	520	1
S10-2015	F	2015	0	786	700	>399m	Forest	693	0
S10-2015	F	2015	0	786	700	>399m	Forest	479	0
S10-2015	F	2015	0	787	700	>399m	Grass	369	1
S10-2015	F	2015	0	788	700	>399m	Garden	624	0
S10-2015	F	2015	0	789	700	>399m	Meadow	152	1
S10-2015	F	2015	0	790	700	>399m	Garden	628	0
S10-2015	F	2015	0	791	700	>399m	Forest	479	0
S10-2015	F	2015	0	791	700	>399m	Grass	555	1
S10-2015	F	2015	0	791	700	>399m	BareGround	436	1
S10-2015	F	2015	0	791	700	>399m	WinterCrop	457	1
S10-2015	F	2015	0	791	700	>399m	BareGround	466	1
S10-2015	F	2015	0	792	700	>399m	Forest	680	0
S10-2015	F	2015	0	792	700	>399m	Grass	362	1
S10-2015	F	2015	0	792	700	>399m	BareGround	466	1
S10-2015	F	2015	0	793	700	>399m	Meadow	140	1
S10-2015	F	2015	0	795	700	>399m	BareGround	357	1
S10-2015	F	2015	0	795	700	>399m	Grass	538	1
S10-2015	F	2015	0	795	700	>399m	Grass	538	1
S10-2015	F	2015	0	795	700	>399m	BareGround	466	1
S10-2015	F	2015	0	797	700	>399m	Meadow	374	1
S10-2015	F	2015	0	797	700	>399m	Meadow	374	1
S10-2015	F	2015	0	797	700	>399m	Grass	369	1
S10-2015	F	2015	0	798	700	>399m	WinterCrop	457	1
S10-2015	F	2015	0	798	700	>399m	BareGround	466	1
S10-2015	F	2015	0	799	700	>399m	Meadow	593	1
S10-2015	F	2015	0	799	700	>399m	Meadow	502	1
S10-2015	F	2015	0	800	700	>399m	BareGround	508	1
S10-2015	F	2015	0	800	700	>399m	Meadow	37	1
S10-2015	F	2015	0	801	800	>399m	Meadow	377	1
S10-2015	F	2015	0	801	800	>399m	BareGround	501	1
S10-2015	F	2015	0	801	800	>399m	Grass	555	1
S10-2015	F	2015	0	802	800	>399m	Grass	516	1
S10-2015	F	2015	0	802	800	>399m	BareGround	519	1
S10-2015	F	2015	0	804	800	>399m	BareGround	357	1
S10-2015	F	2015	0	804	800	>399m	BareGround	531	1
S10-2015	F	2015	0	804	800	>399m	BareGround	531	1
S10-2015	F	2015	0	805	800	>399m	Garden	639	0
S10-2015	F	2015	0	805	800	>399m	Grass	362	1
S10-2015	F	2015	0	805	800	>399m	BareGround	466	1
S10-2015	F	2015	0	805	800	>399m	BareGround	534	1
S10-2015	F	2015	0	806	800	>399m	Meadow	188	1
S10-2015	F	2015	0	806	800	>399m	BareGround	466	1
S10-2015	F	2015	0	806	800	>399m	Grass	533	1
S10-2015	F	2015	0	806	800	>399m	BareGround	531	1
S10-2015	F	2015	0	808	800	>399m	Meadow	377	1
S10-2015	F	2015	0	808	800	>399m	Grazing	430	1
S10-2015	F	2015	0	808	800	>399m	BareGround	531	1
S10-2015	F	2015	0	809	800	>399m	Grass	455	1
S10-2015	F	2015	0	810	800	>399m	BareGround	534	1
S10-2015	F	2015	0	811	800	>399m	Grass	369	1
S10-2015	F	2015	0	811	800	>399m	Meadow	37	1
S10-2015	F	2015	0	812	800	>399m	BareGround	436	1
S10-2015	F	2015	0	812	800	>399m	BareGround	531	1
S10-2015	F	2015	0	814	800	>399m	BareGround	520	1
S10-2015	F	2015	0	815	800	>399m	BareGround	358	1
S10-2015	F	2015	0	815	800	>399m	Grass	538	1
S10-2015	F	2015	0	817	800	>399m	Garden	616	0
S10-2015	F	2015	0	817	800	>399m	BareGround	436	1
S10-2015	F	2015	0	817	800	>399m	BareGround	358	1
S10-2015	F	2015	0	817	800	>399m	BareGround	358	1
S10-2015	F	2015	0	817	800	>399m	Meadow	140	1
S10-2015	F	2015	0	818	800	>399m	Meadow	377	1
S10-2015	F	2015	0	818	800	>399m	BareGround	511	1
S10-2015	F	2015	0	818	800	>399m	BareGround	357	1
S10-2015	F	2015	0	821	800	>399m	BareGround	357	1
S10-2015	F	2015	0	821	800	>399m	BareGround	358	1
S10-2015	F	2015	0	821	800	>399m	BareGround	466	1
S10-2015	F	2015	0	821	800	>399m	Grass	538	1
S10-2015	F	2015	0	822	800	>399m	Building	275	0
S10-2015	F	2015	0	822	800	>399m	BareGround	436	1
S10-2015	F	2015	0	822	800	>399m	BareGround	580	1
S10-2015	F	2015	0	823	800	>399m	Grass	555	1
S10-2015	F	2015	0	823	800	>399m	BareGround	466	1
S10-2015	F	2015	0	824	800	>399m	BareGround	518	1
S10-2015	F	2015	0	824	800	>399m	Meadow	153	1
S10-2015	F	2015	0	825	800	>399m	Grass	360	1
S10-2015	F	2015	0	825	800	>399m	Meadow	37	1
S10-2015	F	2015	0	827	800	>399m	Building	275	0
S10-2015	F	2015	0	827	800	>399m	Grass	516	1
S10-2015	F	2015	0	827	800	>399m	BareGround	520	1
S10-2015	F	2015	0	828	800	>399m	Building	272	0
S10-2015	F	2015	0	828	800	>399m	BareGround	466	1
S10-2015	F	2015	0	830	800	>399m	Grass	555	1
S10-2015	F	2015	0	830	800	>399m	BareGround	580	1
S10-2015	F	2015	0	831	800	>399m	Grass	368	1
S10-2015	F	2015	0	832	800	>399m	Grass	516	1
S10-2015	F	2015	0	834	800	>399m	BareGround	466	1
S10-2015	F	2015	0	835	800	>399m	Forest	693	0
S10-2015	F	2015	0	835	800	>399m	BareGround	501	1
S10-2015	F	2015	0	835	800	>399m	BareGround	436	1
S10-2015	F	2015	0	836	800	>399m	Forest	693	0
S10-2015	F	2015	0	836	800	>399m	WinterCrop	445	1
S10-2015	F	2015	0	837	800	>399m	Garden	616	0
S10-2015	F	2015	0	837	800	>399m	Meadow	153	1
S10-2015	F	2015	0	838	800	>399m	Grass	368	1
S10-2015	F	2015	0	838	800	>399m	Grass	538	1
S10-2015	F	2015	0	839	800	>399m	BareGround	501	1
S10-2015	F	2015	0	839	800	>399m	BareGround	436	1
S10-2015	F	2015	0	840	800	>399m	Grass	360	1
S10-2015	F	2015	0	840	800	>399m	BareGround	511	1
S10-2015	F	2015	0	840	800	>399m	BareGround	357	1
S10-2015	F	2015	0	840	800	>399m	WinterCrop	457	1
S10-2015	F	2015	0	840	800	>399m	BareGround	466	1
S10-2015	F	2015	0	840	800	>399m	Grass	533	1
S10-2015	F	2015	0	841	800	>399m	Forest	693	0
S10-2015	F	2015	0	841	800	>399m	Meadow	37	1
S10-2015	F	2015	0	842	800	>399m	BareGround	534	1
S10-2015	F	2015	0	843	800	>399m	Grass	555	1
S10-2015	F	2015	0	843	800	>399m	BareGround	466	1
S10-2015	F	2015	0	843	800	>399m	Grass	516	1
S10-2015	F	2015	0	844	800	>399m	Grass	533	1
S10-2015	F	2015	0	846	800	>399m	Meadow	503	1
S10-2015	F	2015	0	846	800	>399m	Meadow	224	1
S10-2015	F	2015	0	846	800	>399m	BareGround	518	1
S10-2015	F	2015	0	847	800	>399m	Meadow	371	1
S10-2015	F	2015	0	847	800	>399m	Meadow	374	1
S10-2015	F	2015	0	847	800	>399m	BareGround	436	1
S10-2015	F	2015	0	847	800	>399m	BareGround	466	1
S10-2015	F	2015	0	849	800	>399m	Meadow	371	1
S10-2015	F	2015	0	850	800	>399m	BareGround	534	1
S10-2015	F	2015	0	851	800	>399m	Meadow	377	1
S10-2015	F	2015	0	852	800	>399m	BareGround	357	1
S10-2015	F	2015	0	852	800	>399m	Meadow	152	1
S10-2015	F	2015	0	854	800	>399m	Grass	360	1
S10-2015	F	2015	0	854	800	>399m	Grass	368	1
S10-2015	F	2015	0	854	800	>399m	BareGround	466	1
S10-2015	F	2015	0	854	800	>399m	BareGround	520	1
S10-2015	F	2015	0	854	800	>399m	BareGround	531	1
S10-2015	F	2015	0	854	800	>399m	BareGround	531	1
S10-2015	F	2015	0	856	800	>399m	BareGround	531	1
S10-2015	F	2015	0	857	800	>399m	Meadow	377	1
S10-2015	F	2015	0	857	800	>399m	Grass	368	1
S10-2015	F	2015	0	857	800	>399m	Grass	555	1
S10-2015	F	2015	0	857	800	>399m	BareGround	436	1
S10-2015	F	2015	0	858	800	>399m	BareGround	436	1
S10-2015	F	2015	0	858	800	>399m	BareGround	531	1
S10-2015	F	2015	0	859	800	>399m	Building	280	0
S10-2015	F	2015	0	859	800	>399m	Meadow	37	1
S10-2015	F	2015	0	860	800	>399m	Forest	690	0
S10-2015	F	2015	0	860	800	>399m	Garden	616	0
S10-2015	F	2015	0	861	800	>399m	Grass	555	1
S10-2015	F	2015	0	861	800	>399m	Grass	538	1
S10-2015	F	2015	0	861	800	>399m	BareGround	531	1
S10-2015	F	2015	0	862	800	>399m	Grass	360	1
S10-2015	F	2015	0	862	800	>399m	BareGround	517	1
S10-2015	F	2015	0	863	800	>399m	Garden	616	0
S10-2015	F	2015	0	863	800	>399m	Grass	538	1
S10-2015	F	2015	0	864	800	>399m	BareGround	511	1
S10-2015	F	2015	0	864	800	>399m	BareGround	512	1
S10-2015	F	2015	0	864	800	>399m	Grass	516	1
S10-2015	F	2015	0	864	800	>399m	Meadow	121	1
S10-2015	F	2015	0	865	800	>399m	Building	270	0
S10-2015	F	2015	0	865	800	>399m	BareGround	466	1
S10-2015	F	2015	0	865	800	>399m	BareGround	466	1
S10-2015	F	2015	0	866	800	>399m	Meadow	377	1
S10-2015	F	2015	0	866	800	>399m	Grass	368	1
S10-2015	F	2015	0	867	800	>399m	Garden	611	0
S10-2015	F	2015	0	867	800	>399m	BareGround	580	1
S10-2015	F	2015	0	868	800	>399m	BareGround	357	1
S10-2015	F	2015	0	869	800	>399m	BareGround	531	1
S10-2015	F	2015	0	870	800	>399m	BareGround	436	1
S10-2015	F	2015	0	870	800	>399m	BareGround	466	1
S10-2015	F	2015	0	870	800	>399m	BareGround	518	1
S10-2015	F	2015	0	870	800	>399m	BareGround	518	1
S10-2015	F	2015	0	871	800	>399m	Grass	555	1
S10-2015	F	2015	0	871	800	>399m	BareGround	358	1
S10-2015	F	2015	0	872	800	>399m	BareGround	501	1
S10-2015	F	2015	0	872	800	>399m	BareGround	580	1
S10-2015	F	2015	0	872	800	>399m	Meadow	37	1
S10-2015	F	2015	0	872	800	>399m	Grass	516	1
S10-2015	F	2015	0	873	800	>399m	Grass	360	1
S10-2015	F	2015	0	875	800	>399m	BareGround	466	1
S10-2015	F	2015	0	876	800	>399m	Grass	368	1
S10-2015	F	2015	0	876	800	>399m	BareGround	534	1
S10-2015	F	2015	0	877	800	>399m	Grass	533	1
S10-2015	F	2015	0	878	800	>399m	Forest	683	0
S10-2015	F	2015	0	878	800	>399m	BareGround	498	1
S10-2015	F	2015	0	879	800	>399m	BareGround	436	1
S10-2015	F	2015	0	879	800	>399m	BareGround	580	1
S10-2015	F	2015	0	880	800	>399m	Grass	368	1
S10-2015	F	2015	0	880	800	>399m	BareGround	534	1
S10-2015	F	2015	0	882	800	>399m	Grass	538	1
S10-2015	F	2015	0	883	800	>399m	Garden	616	0
S10-2015	F	2015	0	884	800	>399m	Grass	533	1
S10-2015	F	2015	0	885	800	>399m	BareGround	511	1
S10-2015	F	2015	0	885	800	>399m	WinterCrop	445	1
S10-2015	F	2015	0	886	800	>399m	Forest	693	0
S10-2015	F	2015	0	886	800	>399m	Grass	555	1
S10-2015	F	2015	0	886	800	>399m	BareGround	357	1
S10-2015	F	2015	0	886	800	>399m	BareGround	436	1
S10-2015	F	2015	0	886	800	>399m	WinterCrop	445	1
S10-2015	F	2015	0	886	800	>399m	Meadow	141	1
S10-2015	F	2015	0	887	800	>399m	Forest	690	0
S10-2015	F	2015	0	887	800	>399m	Grass	349	1
S10-2015	F	2015	0	888	800	>399m	Meadow	492	1
S10-2015	F	2015	0	889	800	>399m	BareGround	466	1
S10-2015	F	2015	0	889	800	>399m	BareGround	466	1
S10-2015	F	2015	0	890	800	>399m	BareGround	512	1
S10-2015	F	2015	0	890	800	>399m	BareGround	466	1
S10-2015	F	2015	0	891	800	>399m	Forest	693	0
S10-2015	F	2015	0	891	800	>399m	Grass	538	1
S10-2015	F	2015	0	891	800	>399m	BareGround	518	1
S10-2015	F	2015	0	893	800	>399m	BareGround	367	1
S10-2015	F	2015	0	894	800	>399m	Grass	384	1
S10-2015	F	2015	0	896	800	>399m	BareGround	518	1
S10-2015	F	2015	0	897	800	>399m	Garden	624	0
S10-2015	F	2015	0	897	800	>399m	Meadow	371	1
S10-2015	F	2015	0	897	800	>399m	Meadow	371	1
S10-2015	F	2015	0	897	800	>399m	BareGround	436	1
S10-2015	F	2015	0	898	800	>399m	Grass	558	1
S10-2015	F	2015	0	898	800	>399m	Meadow	492	1
S10-2015	F	2015	0	898	800	>399m	BareGround	517	1
S10-2015	F	2015	0	898	800	>399m	BareGround	517	1
S10-2015	F	2015	0	899	800	>399m	Meadow	44	1
S10-2015	F	2015	0	900	800	>399m	Meadow	386	1
S10-2015	F	2015	0	900	800	>399m	Grass	555	1
S10-2015	F	2015	0	900	800	>399m	Grass	349	1
S10-2015	F	2015	0	900	800	>399m	Meadow	152	1
S10-2015	F	2015	0	902	900	>399m	BareGround	466	1
S10-2015	F	2015	0	903	900	>399m	Forest	690	0
S10-2015	F	2015	0	903	900	>399m	Grass	558	1
S10-2015	F	2015	0	903	900	>399m	Grass	516	1
S10-2015	F	2015	0	904	900	>399m	Grass	360	1
S10-2015	F	2015	0	904	900	>399m	BareGround	436	1
S10-2015	F	2015	0	904	900	>399m	BareGround	466	1
S10-2015	F	2015	0	904	900	>399m	BareGround	531	1
S10-2015	F	2015	0	904	900	>399m	BareGround	531	1
S10-2015	F	2015	0	905	900	>399m	Building	292	0
S10-2015	F	2015	0	906	900	>399m	BareGround	501	1
S10-2015	F	2015	0	906	900	>399m	BareGround	436	1
S10-2015	F	2015	0	906	900	>399m	Meadow	37	1
S10-2015	F	2015	0	906	900	>399m	Grass	538	1
S10-2015	F	2015	0	906	900	>399m	BareGround	531	1
S10-2015	F	2015	0	907	900	>399m	Meadow	377	1
S10-2015	F	2015	0	907	900	>399m	BareGround	512	1
S10-2015	F	2015	0	907	900	>399m	Grass	558	1
S10-2015	F	2015	0	907	900	>399m	Grass	353	1
S10-2015	F	2015	0	907	900	>399m	BareGround	531	1
S10-2015	F	2015	0	908	900	>399m	Garden	646	0
S10-2015	F	2015	0	908	900	>399m	Meadow	37	1
S10-2015	F	2015	0	909	900	>399m	BareGround	498	1
S10-2015	F	2015	0	910	900	>399m	BareGround	511	1
S10-2015	F	2015	0	910	900	>399m	BareGround	466	1
S10-2015	F	2015	0	911	900	>399m	BareGround	534	1
S10-2015	F	2015	0	911	900	>399m	BareGround	531	1
S10-2015	F	2015	0	912	900	>399m	Garden	626	0
S10-2015	F	2015	0	912	900	>399m	Grass	555	1
S10-2015	F	2015	0	913	900	>399m	BareGround	534	1
S10-2015	F	2015	0	913	900	>399m	Meadow	51	1
S10-2015	F	2015	0	914	900	>399m	BareGround	518	1
S10-2015	F	2015	0	915	900	>399m	Grass	533	1
S10-2015	F	2015	0	916	900	>399m	Grass	509	1
S10-2015	F	2015	0	916	900	>399m	BareGround	466	1
S10-2015	F	2015	0	917	900	>399m	Grass	584	1
S10-2015	F	2015	0	917	900	>399m	BareGround	580	1
S10-2015	F	2015	0	917	900	>399m	BareGround	466	1
S10-2015	F	2015	0	917	900	>399m	Meadow	151	1
S10-2015	F	2015	0	918	900	>399m	BareGround	498	1
S10-2015	F	2015	0	918	900	>399m	BareGround	436	1
S10-2015	F	2015	0	920	900	>399m	Grass	584	1
S10-2015	F	2015	0	920	900	>399m	Meadow	492	1
S10-2015	F	2015	0	921	900	>399m	BareGround	580	1
S10-2015	F	2015	0	922	900	>399m	Meadow	92	1
S10-2015	F	2015	0	922	900	>399m	Grass	558	1
S10-2015	F	2015	0	922	900	>399m	Grass	558	1
S10-2015	F	2015	0	924	900	>399m	BareGround	436	1
S10-2015	F	2015	0	924	900	>399m	BareGround	518	1
S10-2015	F	2015	0	927	900	>399m	Grass	349	1
S10-2015	F	2015	0	927	900	>399m	Meadow	37	1
S10-2015	F	2015	0	928	900	>399m	Grass	384	1
S10-2015	F	2015	0	928	900	>399m	BareGround	580	1
S10-2015	F	2015	0	929	900	>399m	Forest	690	0
S10-2015	F	2015	0	929	900	>399m	BareGround	367	1
S10-2015	F	2015	0	929	900	>399m	Meadow	141	1
S10-2015	F	2015	0	930	900	>399m	BareGround	511	1
S10-2015	F	2015	0	930	900	>399m	Grass	353	1
S10-2015	F	2015	0	931	900	>399m	Grass	384	1
S10-2015	F	2015	0	932	900	>399m	BareGround	512	1
S10-2015	F	2015	0	932	900	>399m	Meadow	63	1
S10-2015	F	2015	0	933	900	>399m	BareGround	436	1
S10-2015	F	2015	0	933	900	>399m	BareGround	466	1
S10-2015	F	2015	0	933	900	>399m	BareGround	517	1
S10-2015	F	2015	0	935	900	>399m	Meadow	92	1
S10-2015	F	2015	0	935	900	>399m	WinterCrop	458	1
S10-2015	F	2015	0	935	900	>399m	Meadow	226	1
S10-2015	F	2015	0	935	900	>399m	BareGround	466	1
S10-2015	F	2015	0	935	900	>399m	BareGround	517	1
S10-2015	F	2015	0	936	900	>399m	Grass	558	1
S10-2015	F	2015	0	936	900	>399m	Grass	349	1
S10-2015	F	2015	0	936	900	>399m	WinterCrop	445	1
S10-2015	F	2015	0	936	900	>399m	WinterCrop	458	1
S10-2015	F	2015	0	936	900	>399m	BareGround	517	1
S10-2015	F	2015	0	936	900	>399m	BareGround	518	1
S10-2015	F	2015	0	938	900	>399m	BareGround	580	1
S10-2015	F	2015	0	938	900	>399m	BareGround	518	1
S10-2015	F	2015	0	940	900	>399m	Building	311	0
S10-2015	F	2015	0	940	900	>399m	Grass	384	1
S10-2015	F	2015	0	940	900	>399m	WinterCrop	458	1
S10-2015	F	2015	0	942	900	>399m	Garden	646	0
S10-2015	F	2015	0	942	900	>399m	BareGround	498	1
S10-2015	F	2015	0	942	900	>399m	Grass	516	1
S10-2015	F	2015	0	943	900	>399m	Grass	558	1
S10-2015	F	2015	0	946	900	>399m	Garden	646	0
S10-2015	F	2015	0	946	900	>399m	BareGround	436	1
S10-2015	F	2015	0	946	900	>399m	BareGround	534	1
S10-2015	F	2015	0	947	900	>399m	Forest	690	0
S10-2015	F	2015	0	947	900	>399m	Forest	666	0
S10-2015	F	2015	0	947	900	>399m	Meadow	111	1
S10-2015	F	2015	0	947	900	>399m	Meadow	109	1
S10-2015	F	2015	0	947	900	>399m	Grass	533	1
S10-2015	F	2015	0	948	900	>399m	BareGround	498	1
S10-2015	F	2015	0	948	900	>399m	Grass	349	1
S10-2015	F	2015	0	949	900	>399m	Meadow	44	1
S10-2015	F	2015	0	949	900	>399m	Grass	558	1
S10-2015	F	2015	0	950	900	>399m	Grass	558	1
S10-2015	F	2015	0	950	900	>399m	BareGround	436	1
S10-2015	F	2015	0	950	900	>399m	Meadow	99	1
S10-2015	F	2015	0	951	900	>399m	BareGround	534	1
S10-2015	F	2015	0	952	900	>399m	Forest	690	0
S10-2015	F	2015	0	952	900	>399m	Grass	353	1
S10-2015	F	2015	0	953	900	>399m	Meadow	44	1
S10-2015	F	2015	0	953	900	>399m	Meadow	434	1
S10-2015	F	2015	0	954	900	>399m	Grass	533	1
S10-2015	F	2015	0	954	900	>399m	BareGround	531	1
S10-2015	F	2015	0	954	900	>399m	BareGround	531	1
S10-2015	F	2015	0	955	900	>399m	Grass	353	1
S10-2015	F	2015	0	955	900	>399m	BareGround	436	1
S10-2015	F	2015	0	955	900	>399m	BareGround	466	1
S10-2015	F	2015	0	956	900	>399m	Forest	678	0
S10-2015	F	2015	0	956	900	>399m	BareGround	531	1
S10-2015	F	2015	0	957	900	>399m	BareGround	511	1
S10-2015	F	2015	0	957	900	>399m	BareGround	531	1
S10-2015	F	2015	0	958	900	>399m	BareGround	466	1
S10-2015	F	2015	0	958	900	>399m	BareGround	518	1
S10-2015	F	2015	0	959	900	>399m	Forest	690	0
S10-2015	F	2015	0	961	900	>399m	Garden	626	0
S10-2015	F	2015	0	963	900	>399m	Forest	666	0
S10-2015	F	2015	0	963	900	>399m	Grass	384	1
S10-2015	F	2015	0	964	900	>399m	Grass	384	1
S10-2015	F	2015	0	965	900	>399m	Grass	584	1
S10-2015	F	2015	0	965	900	>399m	BareGround	518	1
S10-2015	F	2015	0	966	900	>399m	Grass	558	1
S10-2015	F	2015	0	966	900	>399m	Grass	584	1
S10-2015	F	2015	0	967	900	>399m	BareGround	367	1
S10-2015	F	2015	0	967	900	>399m	BareGround	436	1
S10-2015	F	2015	0	968	900	>399m	Garden	613	0
S10-2015	F	2015	0	968	900	>399m	Grass	558	1
S10-2015	F	2015	0	968	900	>399m	BareGround	517	1
S10-2015	F	2015	0	969	900	>399m	BareGround	436	1
S10-2015	F	2015	0	969	900	>399m	BareGround	517	1
S10-2015	F	2015	0	970	900	>399m	Grass	384	1
S10-2015	F	2015	0	970	900	>399m	Grass	584	1
S10-2015	F	2015	0	971	900	>399m	Meadow	92	1
S10-2015	F	2015	0	971	900	>399m	Grass	509	1
S10-2015	F	2015	0	971	900	>399m	BareGround	580	1
S10-2015	F	2015	0	972	900	>399m	Meadow	434	1
S10-2015	F	2015	0	973	900	>399m	BareGround	517	1
S10-2015	F	2015	0	974	900	>399m	Grass	353	1
S10-2015	F	2015	0	975	900	>399m	Forest	690	0
S10-2015	F	2015	0	975	900	>399m	BareGround	517	1
S10-2015	F	2015	0	976	900	>399m	BareGround	511	1
S10-2015	F	2015	0	976	900	>399m	Grass	349	1
S10-2015	F	2015	0	977	900	>399m	Grass	558	1
S10-2015	F	2015	0	977	900	>399m	BareGround	498	1
S10-2015	F	2015	0	977	900	>399m	BareGround	580	1
S10-2015	F	2015	0	977	900	>399m	BareGround	466	1
S10-2015	F	2015	0	979	900	>399m	Garden	646	0
S10-2015	F	2015	0	980	900	>399m	BareGround	498	1
S10-2015	F	2015	0	981	900	>399m	BareGround	436	1
S10-2015	F	2015	0	981	900	>399m	BareGround	466	1
S10-2015	F	2015	0	982	900	>399m	Grass	384	1
S10-2015	F	2015	0	982	900	>399m	BareGround	534	1
S10-2015	F	2015	0	982	900	>399m	BareGround	518	1
S10-2015	F	2015	0	982	900	>399m	BareGround	518	1
S10-2015	F	2015	0	982	900	>399m	Meadow	125	1
S10-2015	F	2015	0	983	900	>399m	Meadow	92	1
S10-2015	F	2015	0	983	900	>399m	BareGround	534	1
S10-2015	F	2015	0	985	900	>399m	Grass	349	1
S10-2015	F	2015	0	985	900	>399m	WinterCrop	458	1
S10-2015	F	2015	0	985	900	>399m	Grass	533	1
S10-2015	F	2015	0	986	900	>399m	Forest	678	0
S10-2015	F	2015	0	986	900	>399m	WinterCrop	445	1
S10-2015	F	2015	0	986	900	>399m	WinterCrop	458	1
S10-2015	F	2015	0	987	900	>399m	BareGround	580	1
S10-2015	F	2015	0	988	900	>399m	BareGround	511	1
S10-2015	F	2015	0	988	900	>399m	BareGround	498	1
S10-2015	F	2015	0	989	900	>399m	WinterCrop	445	1
S10-2015	F	2015	0	991	900	>399m	Garden	614	0
S10-2015	F	2015	0	991	900	>399m	Forest	690	0
S10-2015	F	2015	0	994	900	>399m	Meadow	434	1
S10-2015	F	2015	0	994	900	>399m	Grass	533	1
S10-2015	F	2015	0	995	900	>399m	BareGround	436	1
S10-2015	F	2015	0	996	900	>399m	Forest	387	0
S10-2015	F	2015	0	996	900	>399m	Grass	349	1
S10-2015	F	2015	0	997	900	>399m	Building	265	0
S10-2015	F	2015	0	997	900	>399m	Meadow	111	1
S10-2015	F	2015	0	997	900	>399m	Meadow	109	1
S10-2015	F	2015	0	997	900	>399m	BareGround	436	1
S10-2015	F	2015	0	998	900	>399m	Garden	615	0
S10-2015	F	2015	0	998	900	>399m	Grass	384	1
S10-2015	F	2015	0	998	900	>399m	Grass	499	1
S10-2015	F	2015	0	998	900	>399m	Grass	384	1
S10-2015	F	2015	0	998	900	>399m	Grass	353	1
S10-2015	F	2015	0	999	900	>399m	Meadow	109	1
S10-2015	F	2015	0	999	900	>399m	Meadow	434	1
S10-2015	F	2015	0	1000	900	>399m	Grass	384	1
S10-2015	F	2015	0	1000	900	>399m	BareGround	466	1
S11-2016	M	2016	1	32	0	0-199m	Grass	589	1
S11-2016	M	2016	1	45	0	0-199m	Grazing	585	1
S11-2016	M	2016	1	46	0	0-199m	Grazing	585	1
S11-2016	M	2016	1	48	0	0-199m	Grazing	585	1
S11-2016	M	2016	1	49	0	0-199m	Grazing	585	1
S11-2016	M	2016	1	50	0	0-199m	Grazing	585	1
S11-2016	M	2016	1	53	0	0-199m	Grass	602	1
S11-2016	M	2016	1	53	0	0-199m	Grass	602	1
S11-2016	M	2016	1	53	0	0-199m	Grazing	585	1
S11-2016	M	2016	1	55	0	0-199m	BareGround	590	1
S11-2016	M	2016	1	57	0	0-199m	Grass	602	1
S11-2016	M	2016	1	57	0	0-199m	Grass	589	1
S11-2016	M	2016	1	58	0	0-199m	Grass	589	1
S11-2016	M	2016	1	58	0	0-199m	Grass	588	1
S11-2016	M	2016	1	58	0	0-199m	Grass	602	1
S11-2016	M	2016	1	58	0	0-199m	Grass	588	1
S11-2016	M	2016	1	62	0	0-199m	Grass	602	1
S11-2016	M	2016	1	63	0	0-199m	Grass	602	1
S11-2016	M	2016	1	63	0	0-199m	Grass	602	1
S11-2016	M	2016	1	64	0	0-199m	BareGround	590	1
S11-2016	M	2016	1	64	0	0-199m	Grazing	585	1
S11-2016	M	2016	1	65	0	0-199m	Grass	602	1
S11-2016	M	2016	1	67	0	0-199m	Grass	589	1
S11-2016	M	2016	1	68	0	0-199m	Grass	588	1
S11-2016	M	2016	1	68	0	0-199m	Grass	588	1
S11-2016	M	2016	1	69	0	0-199m	Grass	602	1
S11-2016	M	2016	1	69	0	0-199m	Grass	588	1
S11-2016	M	2016	1	71	0	0-199m	Grass	589	1
S11-2016	M	2016	1	71	0	0-199m	Grass	602	1
S11-2016	M	2016	1	71	0	0-199m	Grass	602	1
S11-2016	M	2016	1	72	0	0-199m	Grass	589	1
S11-2016	M	2016	1	72	0	0-199m	Grass	589	1
S11-2016	M	2016	1	72	0	0-199m	Grazing	585	1
S11-2016	M	2016	1	73	0	0-199m	Grass	589	1
S11-2016	M	2016	1	73	0	0-199m	BareGround	590	1
S11-2016	M	2016	1	74	0	0-199m	Grass	602	1
S11-2016	M	2016	1	74	0	0-199m	Grass	602	1
S11-2016	M	2016	1	74	0	0-199m	Grass	602	1
S11-2016	M	2016	1	75	0	0-199m	Grass	602	1
S11-2016	M	2016	1	75	0	0-199m	Grass	588	1
S11-2016	M	2016	1	76	0	0-199m	Grass	602	1
S11-2016	M	2016	1	78	0	0-199m	Grass	589	1
S11-2016	M	2016	1	78	0	0-199m	Grazing	585	1
S11-2016	M	2016	1	79	0	0-199m	Grass	602	1
S11-2016	M	2016	1	80	0	0-199m	Grazing	585	1
S11-2016	M	2016	1	81	0	0-199m	Grass	589	1
S11-2016	M	2016	1	81	0	0-199m	Grass	589	1
S11-2016	M	2016	1	82	0	0-199m	Grass	589	1
S11-2016	M	2016	1	83	0	0-199m	Grass	588	1
S11-2016	M	2016	1	85	0	0-199m	Grass	589	1
S11-2016	M	2016	1	87	0	0-199m	Grass	602	1
S11-2016	M	2016	1	88	0	0-199m	Grass	588	1
S11-2016	M	2016	1	91	0	0-199m	Grazing	585	1
S11-2016	M	2016	1	92	0	0-199m	Grass	602	1
S11-2016	M	2016	1	92	0	0-199m	Grass	588	1
S11-2016	M	2016	1	94	0	0-199m	Grass	588	1
S11-2016	M	2016	1	94	0	0-199m	Grass	588	1
S11-2016	M	2016	1	94	0	0-199m	Grazing	585	1
S11-2016	M	2016	1	96	0	0-199m	Grazing	585	1
S11-2016	M	2016	1	97	0	0-199m	Grazing	585	1
S11-2016	M	2016	1	97	0	0-199m	Grazing	585	1
S11-2016	M	2016	1	97	0	0-199m	Grazing	585	1
S11-2016	M	2016	1	97	0	0-199m	Grass	588	1
S11-2016	M	2016	1	97	0	0-199m	Grass	588	1
S11-2016	M	2016	1	97	0	0-199m	Grass	602	1
S11-2016	M	2016	1	97	0	0-199m	Grass	602	1
S11-2016	M	2016	1	97	0	0-199m	Grass	602	1
S11-2016	M	2016	1	99	0	0-199m	Grazing	585	1
S11-2016	M	2016	1	99	0	0-199m	Grazing	585	1
S11-2016	M	2016	1	101	100	0-199m	Grazing	585	1
S11-2016	M	2016	1	102	100	0-199m	Grass	588	1
S11-2016	M	2016	1	102	100	0-199m	Grass	602	1
S11-2016	M	2016	1	103	100	0-199m	Grass	588	1
S11-2016	M	2016	1	103	100	0-199m	Grazing	585	1
S11-2016	M	2016	1	104	100	0-199m	Grass	588	1
S11-2016	M	2016	1	106	100	0-199m	Grass	588	1
S11-2016	M	2016	1	107	100	0-199m	Grazing	585	1
S11-2016	M	2016	1	107	100	0-199m	Grass	588	1
S11-2016	M	2016	1	108	100	0-199m	Grass	602	1
S11-2016	M	2016	1	109	100	0-199m	Grazing	585	1
S11-2016	M	2016	1	109	100	0-199m	Grazing	585	1
S11-2016	M	2016	1	110	100	0-199m	Grass	602	1
S11-2016	M	2016	1	111	100	0-199m	Grass	588	1
S11-2016	M	2016	1	112	100	0-199m	Grass	588	1
S11-2016	M	2016	1	113	100	0-199m	Grass	588	1
S11-2016	M	2016	1	113	100	0-199m	Grazing	585	1
S11-2016	M	2016	1	113	100	0-199m	Grazing	585	1
S11-2016	M	2016	1	113	100	0-199m	Grass	588	1
S11-2016	M	2016	1	113	100	0-199m	Grass	588	1
S11-2016	M	2016	1	113	100	0-199m	Grazing	585	1
S11-2016	M	2016	1	114	100	0-199m	Grass	588	1
S11-2016	M	2016	1	114	100	0-199m	Grass	588	1
S11-2016	M	2016	1	114	100	0-199m	Grazing	585	1
S11-2016	M	2016	1	114	100	0-199m	Grazing	585	1
S11-2016	M	2016	1	116	100	0-199m	Grass	588	1
S11-2016	M	2016	1	116	100	0-199m	Grazing	585	1
S11-2016	M	2016	1	117	100	0-199m	Grazing	585	1
S11-2016	M	2016	1	117	100	0-199m	Grazing	585	1
S11-2016	M	2016	1	117	100	0-199m	Grazing	585	1
S11-2016	M	2016	1	118	100	0-199m	Grazing	585	1
S11-2016	M	2016	1	118	100	0-199m	Grass	588	1
S11-2016	M	2016	1	118	100	0-199m	Grazing	585	1
S11-2016	M	2016	1	118	100	0-199m	Grass	602	1
S11-2016	M	2016	1	118	100	0-199m	Grass	588	1
S11-2016	M	2016	1	119	100	0-199m	Grazing	585	1
S11-2016	M	2016	1	119	100	0-199m	Grass	602	1
S11-2016	M	2016	1	120	100	0-199m	Grass	602	1
S11-2016	M	2016	1	120	100	0-199m	Grass	602	1
S11-2016	M	2016	1	121	100	0-199m	Grazing	585	1
S11-2016	M	2016	1	121	100	0-199m	Grazing	585	1
S11-2016	M	2016	1	121	100	0-199m	Grass	602	1
S11-2016	M	2016	1	122	100	0-199m	Grass	589	1
S11-2016	M	2016	1	123	100	0-199m	Grass	589	1
S11-2016	M	2016	1	123	100	0-199m	Grass	602	1
S11-2016	M	2016	1	124	100	0-199m	Grazing	585	1
S11-2016	M	2016	1	125	100	0-199m	Grass	602	1
S11-2016	M	2016	1	125	100	0-199m	Grass	602	1
S11-2016	M	2016	1	126	100	0-199m	Grass	588	1
S11-2016	M	2016	1	126	100	0-199m	Grass	602	1
S11-2016	M	2016	1	126	100	0-199m	Grass	588	1
S11-2016	M	2016	1	127	100	0-199m	Grass	602	1
S11-2016	M	2016	1	127	100	0-199m	Grazing	585	1
S11-2016	M	2016	1	128	100	0-199m	Grass	588	1
S11-2016	M	2016	1	128	100	0-199m	Grass	588	1
S11-2016	M	2016	1	128	100	0-199m	Grass	588	1
S11-2016	M	2016	1	129	100	0-199m	Grazing	585	1
S11-2016	M	2016	1	130	100	0-199m	Grass	588	1
S11-2016	M	2016	1	130	100	0-199m	Grazing	585	1
S11-2016	M	2016	1	130	100	0-199m	Grazing	585	1
S11-2016	M	2016	1	130	100	0-199m	Grass	588	1
S11-2016	M	2016	1	131	100	0-199m	Grazing	585	1
S11-2016	M	2016	1	131	100	0-199m	Grass	589	1
S11-2016	M	2016	1	131	100	0-199m	Grass	602	1
S11-2016	M	2016	1	132	100	0-199m	Grass	588	1
S11-2016	M	2016	1	132	100	0-199m	Grass	588	1
S11-2016	M	2016	1	132	100	0-199m	Grass	588	1
S11-2016	M	2016	1	132	100	0-199m	Grazing	585	1
S11-2016	M	2016	1	135	100	0-199m	Grass	588	1
S11-2016	M	2016	1	135	100	0-199m	Grass	589	1
S11-2016	M	2016	1	135	100	0-199m	Grazing	585	1
S11-2016	M	2016	1	135	100	0-199m	Grass	602	1
S11-2016	M	2016	1	135	100	0-199m	Grazing	585	1
S11-2016	M	2016	1	136	100	0-199m	Grass	588	1
S11-2016	M	2016	1	136	100	0-199m	Grass	588	1
S11-2016	M	2016	1	136	100	0-199m	Grazing	585	1
S11-2016	M	2016	1	137	100	0-199m	Grass	588	1
S11-2016	M	2016	1	137	100	0-199m	Grass	589	1
S11-2016	M	2016	1	138	100	0-199m	Grazing	585	1
S11-2016	M	2016	1	138	100	0-199m	Grazing	585	1
S11-2016	M	2016	1	138	100	0-199m	Grass	588	1
S11-2016	M	2016	1	139	100	0-199m	Grass	588	1
S11-2016	M	2016	1	142	100	0-199m	Grass	588	1
S11-2016	M	2016	1	143	100	0-199m	Grass	588	1
S11-2016	M	2016	1	143	100	0-199m	Grass	588	1
S11-2016	M	2016	1	143	100	0-199m	Grass	588	1
S11-2016	M	2016	1	144	100	0-199m	Grass	588	1
S11-2016	M	2016	1	145	100	0-199m	Grazing	585	1
S11-2016	M	2016	1	146	100	0-199m	Grass	588	1
S11-2016	M	2016	1	146	100	0-199m	Grass	588	1
S11-2016	M	2016	1	148	100	0-199m	Grass	588	1
S11-2016	M	2016	1	148	100	0-199m	Grass	588	1
S11-2016	M	2016	1	149	100	0-199m	Grazing	585	1
S11-2016	M	2016	1	150	100	0-199m	Grass	588	1
S11-2016	M	2016	1	151	100	0-199m	Grass	588	1
S11-2016	M	2016	1	152	100	0-199m	Grass	588	1
S11-2016	M	2016	1	152	100	0-199m	Grass	588	1
S11-2016	M	2016	1	154	100	0-199m	Grass	602	1
S11-2016	M	2016	1	154	100	0-199m	Grass	588	1
S11-2016	M	2016	1	154	100	0-199m	Grass	602	1
S11-2016	M	2016	1	155	100	0-199m	BareGround	596	1
S11-2016	M	2016	1	155	100	0-199m	Grass	588	1
S11-2016	M	2016	1	155	100	0-199m	Grass	602	1
S11-2016	M	2016	1	155	100	0-199m	Grass	602	1
S11-2016	M	2016	1	156	100	0-199m	Grass	602	1
S11-2016	M	2016	1	156	100	0-199m	Grass	602	1
S11-2016	M	2016	1	158	100	0-199m	BareGround	596	1
S11-2016	M	2016	1	159	100	0-199m	BareGround	596	1
S11-2016	M	2016	1	159	100	0-199m	Grass	602	1
S11-2016	M	2016	1	160	100	0-199m	Grass	602	1
S11-2016	M	2016	1	160	100	0-199m	Grass	602	1
S11-2016	M	2016	1	161	100	0-199m	Grass	602	1
S11-2016	M	2016	1	162	100	0-199m	BareGround	596	1
S11-2016	M	2016	1	162	100	0-199m	Grass	602	1
S11-2016	M	2016	1	163	100	0-199m	Grass	602	1
S11-2016	M	2016	1	166	100	0-199m	Grass	602	1
S11-2016	M	2016	1	167	100	0-199m	Grass	602	1
S11-2016	M	2016	1	168	100	0-199m	Grass	602	1
S11-2016	M	2016	1	169	100	0-199m	Grass	602	1
S11-2016	M	2016	1	170	100	0-199m	BareGround	596	1
S11-2016	M	2016	1	173	100	0-199m	Grass	602	1
S11-2016	M	2016	1	174	100	0-199m	Meadow	591	1
S11-2016	M	2016	1	174	100	0-199m	Grass	602	1
S11-2016	M	2016	1	174	100	0-199m	Grass	602	1
S11-2016	M	2016	1	178	100	0-199m	Grass	602	1
S11-2016	M	2016	1	179	100	0-199m	Grass	602	1
S11-2016	M	2016	1	179	100	0-199m	Grass	602	1
S11-2016	M	2016	1	179	100	0-199m	BareGround	596	1
S11-2016	M	2016	1	180	100	0-199m	Grass	602	1
S11-2016	M	2016	1	180	100	0-199m	Grass	602	1
S11-2016	M	2016	1	180	100	0-199m	Grass	602	1
S11-2016	M	2016	1	181	100	0-199m	Grass	602	1
S11-2016	M	2016	1	181	100	0-199m	Grass	602	1
S11-2016	M	2016	1	181	100	0-199m	BareGround	596	1
S11-2016	M	2016	1	181	100	0-199m	BareGround	596	1
S11-2016	M	2016	1	183	100	0-199m	Grass	588	1
S11-2016	M	2016	1	183	100	0-199m	BareGround	596	1
S11-2016	M	2016	1	183	100	0-199m	BareGround	596	1
S11-2016	M	2016	1	183	100	0-199m	BareGround	596	1
S11-2016	M	2016	1	185	100	0-199m	Grass	602	1
S11-2016	M	2016	1	186	100	0-199m	Grass	602	1
S11-2016	M	2016	1	187	100	0-199m	BareGround	596	1
S11-2016	M	2016	1	188	100	0-199m	Grass	588	1
S11-2016	M	2016	1	188	100	0-199m	BareGround	596	1
S11-2016	M	2016	1	188	100	0-199m	BareGround	590	1
S11-2016	M	2016	1	188	100	0-199m	BareGround	590	1
S11-2016	M	2016	1	189	100	0-199m	BareGround	596	1
S11-2016	M	2016	1	189	100	0-199m	BareGround	596	1
S11-2016	M	2016	1	190	100	0-199m	BareGround	596	1
S11-2016	M	2016	1	193	100	0-199m	Meadow	139	1
S11-2016	M	2016	1	193	100	0-199m	BareGround	596	1
S11-2016	M	2016	1	194	100	0-199m	BareGround	596	1
S11-2016	M	2016	1	194	100	0-199m	BareGround	590	1
S11-2016	M	2016	1	195	100	0-199m	Grass	602	1
S11-2016	M	2016	1	195	100	0-199m	BareGround	596	1
S11-2016	M	2016	1	196	100	0-199m	BareGround	596	1
S11-2016	M	2016	1	196	100	0-199m	BareGround	596	1
S11-2016	M	2016	1	196	100	0-199m	BareGround	590	1
S11-2016	M	2016	1	197	100	0-199m	BareGround	596	1
S11-2016	M	2016	1	197	100	0-199m	BareGround	596	1
S11-2016	M	2016	1	198	100	0-199m	BareGround	596	1
S11-2016	M	2016	1	198	100	0-199m	Grass	602	1
S11-2016	M	2016	1	199	100	0-199m	Meadow	139	1
S11-2016	M	2016	1	199	100	0-199m	Meadow	139	1
S11-2016	M	2016	1	199	100	0-199m	BareGround	596	1
S11-2016	M	2016	1	199	100	0-199m	BareGround	596	1
S11-2016	M	2016	1	199	100	0-199m	Meadow	597	1
S11-2016	M	2016	1	199	100	0-199m	Meadow	597	1
S11-2016	M	2016	1	200	100	0-199m	Grass	602	1
S11-2016	M	2016	1	201	200	200-399m	Meadow	523	1
S11-2016	M	2016	1	201	200	200-399m	Grass	602	1
S11-2016	M	2016	1	201	200	200-399m	Grass	602	1
S11-2016	M	2016	1	201	200	200-399m	Meadow	139	1
S11-2016	M	2016	1	202	200	200-399m	BareGround	596	1
S11-2016	M	2016	1	203	200	200-399m	Meadow	139	1
S11-2016	M	2016	1	203	200	200-399m	Meadow	597	1
S11-2016	M	2016	1	203	200	200-399m	BareGround	596	1
S11-2016	M	2016	1	205	200	200-399m	Grass	602	1
S11-2016	M	2016	1	205	200	200-399m	BareGround	596	1
S11-2016	M	2016	1	206	200	200-399m	Meadow	597	1
S11-2016	M	2016	1	208	200	200-399m	Meadow	523	1
S11-2016	M	2016	1	208	200	200-399m	Grass	602	1
S11-2016	M	2016	1	210	200	200-399m	Meadow	523	1
S11-2016	M	2016	1	210	200	200-399m	Meadow	523	1
S11-2016	M	2016	1	212	200	200-399m	BareGround	596	1
S11-2016	M	2016	1	212	200	200-399m	Grass	602	1
S11-2016	M	2016	1	214	200	200-399m	Grass	602	1
S11-2016	M	2016	1	214	200	200-399m	BareGround	596	1
S11-2016	M	2016	1	215	200	200-399m	Grass	588	1
S11-2016	M	2016	1	216	200	200-399m	BareGround	596	1
S11-2016	M	2016	1	217	200	200-399m	Meadow	597	1
S11-2016	M	2016	1	217	200	200-399m	BareGround	596	1
S11-2016	M	2016	1	217	200	200-399m	Meadow	523	1
S11-2016	M	2016	1	217	200	200-399m	Meadow	523	1
S11-2016	M	2016	1	219	200	200-399m	Grass	588	1
S11-2016	M	2016	1	219	200	200-399m	Grass	588	1
S11-2016	M	2016	1	220	200	200-399m	BareGround	596	1
S11-2016	M	2016	1	223	200	200-399m	Grass	588	1
S11-2016	M	2016	1	224	200	200-399m	Grass	588	1
S11-2016	M	2016	1	225	200	200-399m	Grass	602	1
S11-2016	M	2016	1	226	200	200-399m	Grass	588	1
S11-2016	M	2016	1	226	200	200-399m	Grass	588	1
S11-2016	M	2016	1	228	200	200-399m	BareGround	596	1
S11-2016	M	2016	1	228	200	200-399m	Grass	588	1
S11-2016	M	2016	1	230	200	200-399m	Grass	602	1
S11-2016	M	2016	1	230	200	200-399m	Grass	602	1
S11-2016	M	2016	1	230	200	200-399m	Meadow	139	1
S11-2016	M	2016	1	232	200	200-399m	Grass	588	1
S11-2016	M	2016	1	234	200	200-399m	Grass	602	1
S11-2016	M	2016	1	235	200	200-399m	Grass	602	1
S11-2016	M	2016	1	237	200	200-399m	BareGround	596	1
S11-2016	M	2016	1	237	200	200-399m	BareGround	596	1
S11-2016	M	2016	1	241	200	200-399m	Grass	602	1
S11-2016	M	2016	1	246	200	200-399m	BareGround	521	1
S11-2016	M	2016	1	246	200	200-399m	Meadow	597	1
S11-2016	M	2016	1	247	200	200-399m	Grass	602	1
S11-2016	M	2016	1	255	200	200-399m	Meadow	139	1
S11-2016	M	2016	1	256	200	200-399m	Meadow	523	1
S11-2016	M	2016	1	258	200	200-399m	Grass	604	1
S11-2016	M	2016	1	260	200	200-399m	Grass	604	1
S11-2016	M	2016	1	262	200	200-399m	Grass	604	1
S11-2016	M	2016	1	265	200	200-399m	BareGround	596	1
S11-2016	M	2016	1	267	200	200-399m	Grass	604	1
S11-2016	M	2016	1	268	200	200-399m	Meadow	523	1
S11-2016	M	2016	1	271	200	200-399m	Meadow	597	1
S11-2016	M	2016	1	274	200	200-399m	Grass	604	1
S11-2016	M	2016	1	276	200	200-399m	Meadow	523	1
S11-2016	M	2016	1	285	200	200-399m	BareGround	596	1
S11-2016	M	2016	1	288	200	200-399m	Meadow	523	1
S11-2016	M	2016	1	288	200	200-399m	Meadow	523	1
S11-2016	M	2016	1	288	200	200-399m	Meadow	586	1
S11-2016	M	2016	1	289	200	200-399m	Meadow	523	1
S11-2016	M	2016	1	289	200	200-399m	Meadow	603	1
S11-2016	M	2016	1	293	200	200-399m	BareGround	596	1
S11-2016	M	2016	1	296	200	200-399m	Meadow	586	1
S11-2016	M	2016	1	297	200	200-399m	BareGround	596	1
S11-2016	M	2016	1	297	200	200-399m	Meadow	523	1
S11-2016	M	2016	1	300	200	200-399m	Meadow	523	1
S11-2016	M	2016	1	300	200	200-399m	Meadow	139	1
S11-2016	M	2016	1	302	300	200-399m	Meadow	523	1
S11-2016	M	2016	1	303	300	200-399m	BareGround	596	1
S11-2016	M	2016	1	303	300	200-399m	BareGround	596	1
S11-2016	M	2016	1	304	300	200-399m	BareGround	596	1
S11-2016	M	2016	1	304	300	200-399m	BareGround	596	1
S11-2016	M	2016	1	304	300	200-399m	Meadow	523	1
S11-2016	M	2016	1	305	300	200-399m	Meadow	523	1
S11-2016	M	2016	1	306	300	200-399m	Meadow	139	1
S11-2016	M	2016	1	307	300	200-399m	BareGround	596	1
S11-2016	M	2016	1	308	300	200-399m	BareGround	596	1
S11-2016	M	2016	1	308	300	200-399m	BareGround	596	1
S11-2016	M	2016	1	309	300	200-399m	Meadow	603	1
S11-2016	M	2016	1	314	300	200-399m	Meadow	523	1
S11-2016	M	2016	1	318	300	200-399m	Meadow	523	1
S11-2016	M	2016	1	321	300	200-399m	Meadow	523	1
S11-2016	M	2016	1	321	300	200-399m	Meadow	523	1
S11-2016	M	2016	1	325	300	200-399m	Meadow	523	1
S11-2016	M	2016	1	325	300	200-399m	Meadow	523	1
S11-2016	M	2016	1	326	300	200-399m	Meadow	523	1
S11-2016	M	2016	1	334	300	200-399m	Meadow	523	1
S11-2016	M	2016	1	409	400	>399m	BareGround	557	1
S11-2016	M	2016	1	414	400	>399m	Meadow	139	1
S11-2016	M	2016	1	419	400	>399m	Meadow	139	1
S11-2016	M	2016	1	428	400	>399m	Meadow	138	1
S11-2016	M	2016	1	437	400	>399m	Meadow	380	1
S11-2016	M	2016	1	440	400	>399m	Meadow	380	1
S11-2016	M	2016	1	442	400	>399m	Meadow	138	1
S11-2016	M	2016	1	448	400	>399m	Meadow	380	1
S11-2016	M	2016	1	450	400	>399m	Meadow	380	1
S11-2016	M	2016	0	49	0	0-199m	Grazing	585	1
S11-2016	M	2016	0	56	0	0-199m	BareGround	590	1
S11-2016	M	2016	0	58	0	0-199m	Grass	602	1
S11-2016	M	2016	0	64	0	0-199m	Grass	589	1
S11-2016	M	2016	0	65	0	0-199m	Grazing	585	1
S11-2016	M	2016	0	80	0	0-199m	Grazing	585	1
S11-2016	M	2016	0	84	0	0-199m	BareGround	590	1
S11-2016	M	2016	0	85	0	0-199m	Grass	602	1
S11-2016	M	2016	0	97	0	0-199m	Grass	602	1
S11-2016	M	2016	0	100	0	0-199m	Grass	589	1
S11-2016	M	2016	0	103	100	0-199m	Grass	588	1
S11-2016	M	2016	0	105	100	0-199m	BareGround	590	1
S11-2016	M	2016	0	109	100	0-199m	Grass	589	1
S11-2016	M	2016	0	115	100	0-199m	Grazing	585	1
S11-2016	M	2016	0	117	100	0-199m	Grazing	585	1
S11-2016	M	2016	0	122	100	0-199m	BareGround	590	1
S11-2016	M	2016	0	127	100	0-199m	BareGround	590	1
S11-2016	M	2016	0	128	100	0-199m	Grass	588	1
S11-2016	M	2016	0	134	100	0-199m	Meadow	597	1
S11-2016	M	2016	0	135	100	0-199m	Grass	589	1
S11-2016	M	2016	0	142	100	0-199m	Grass	602	1
S11-2016	M	2016	0	145	100	0-199m	Grass	589	1
S11-2016	M	2016	0	147	100	0-199m	Grass	588	1
S11-2016	M	2016	0	150	100	0-199m	BareGround	351	1
S11-2016	M	2016	0	151	100	0-199m	Grass	588	1
S11-2016	M	2016	0	154	100	0-199m	BareGround	590	1
S11-2016	M	2016	0	155	100	0-199m	BareGround	590	1
S11-2016	M	2016	0	157	100	0-199m	Meadow	597	1
S11-2016	M	2016	0	160	100	0-199m	Grazing	585	1
S11-2016	M	2016	0	165	100	0-199m	BareGround	464	1
S11-2016	M	2016	0	166	100	0-199m	Grass	588	1
S11-2016	M	2016	0	167	100	0-199m	BareGround	590	1
S11-2016	M	2016	0	169	100	0-199m	Grass	588	1
S11-2016	M	2016	0	170	100	0-199m	Meadow	598	1
S11-2016	M	2016	0	172	100	0-199m	BareGround	351	1
S11-2016	M	2016	0	174	100	0-199m	BareGround	463	1
S11-2016	M	2016	0	175	100	0-199m	Meadow	591	1
S11-2016	M	2016	0	185	100	0-199m	Meadow	132	1
S11-2016	M	2016	0	186	100	0-199m	BareGround	351	1
S11-2016	M	2016	0	190	100	0-199m	Grass	602	1
S11-2016	M	2016	0	191	100	0-199m	BareGround	351	1
S11-2016	M	2016	0	192	100	0-199m	Meadow	139	1
S11-2016	M	2016	0	192	100	0-199m	BareGround	601	1
S11-2016	M	2016	0	195	100	0-199m	BareGround	463	1
S11-2016	M	2016	0	197	100	0-199m	BareGround	596	1
S11-2016	M	2016	0	199	100	0-199m	Grass	588	1
S11-2016	M	2016	0	200	100	0-199m	BareGround	596	1
S11-2016	M	2016	0	204	200	200-399m	Meadow	523	1
S11-2016	M	2016	0	204	200	200-399m	Meadow	597	1
S11-2016	M	2016	0	206	200	200-399m	Meadow	591	1
S11-2016	M	2016	0	208	200	200-399m	Grass	588	1
S11-2016	M	2016	0	212	200	200-399m	Meadow	139	1
S11-2016	M	2016	0	214	200	200-399m	BareGround	596	1
S11-2016	M	2016	0	214	200	200-399m	BareGround	590	1
S11-2016	M	2016	0	215	200	200-399m	BareGround	464	1
S11-2016	M	2016	0	220	200	200-399m	BareGround	351	1
S11-2016	M	2016	0	220	200	200-399m	Meadow	523	1
S11-2016	M	2016	0	221	200	200-399m	BareGround	351	1
S11-2016	M	2016	0	222	200	200-399m	BareGround	463	1
S11-2016	M	2016	0	226	200	200-399m	BareGround	601	1
S11-2016	M	2016	0	228	200	200-399m	BareGround	351	1
S11-2016	M	2016	0	234	200	200-399m	BareGround	601	1
S11-2016	M	2016	0	235	200	200-399m	Meadow	139	1
S11-2016	M	2016	0	236	200	200-399m	Grass	588	1
S11-2016	M	2016	0	236	200	200-399m	BareGround	351	1
S11-2016	M	2016	0	238	200	200-399m	BareGround	596	1
S11-2016	M	2016	0	239	200	200-399m	Grass	602	1
S11-2016	M	2016	0	239	200	200-399m	BareGround	463	1
S11-2016	M	2016	0	240	200	200-399m	Meadow	139	1
S11-2016	M	2016	0	241	200	200-399m	Meadow	139	1
S11-2016	M	2016	0	244	200	200-399m	BareGround	521	1
S11-2016	M	2016	0	247	200	200-399m	BareGround	596	1
S11-2016	M	2016	0	249	200	200-399m	BareGround	596	1
S11-2016	M	2016	0	254	200	200-399m	Grass	588	1
S11-2016	M	2016	0	254	200	200-399m	Meadow	523	1
S11-2016	M	2016	0	255	200	200-399m	BareGround	351	1
S11-2016	M	2016	0	256	200	200-399m	BareGround	539	1
S11-2016	M	2016	0	256	200	200-399m	Meadow	523	1
S11-2016	M	2016	0	257	200	200-399m	BareGround	351	1
S11-2016	M	2016	0	260	200	200-399m	BareGround	351	1
S11-2016	M	2016	0	261	200	200-399m	BareGround	596	1
S11-2016	M	2016	0	262	200	200-399m	BareGround	601	1
S11-2016	M	2016	0	262	200	200-399m	Meadow	597	1
S11-2016	M	2016	0	264	200	200-399m	BareGround	463	1
S11-2016	M	2016	0	265	200	200-399m	BareGround	464	1
S11-2016	M	2016	0	267	200	200-399m	BareGround	521	1
S11-2016	M	2016	0	269	200	200-399m	BareGround	351	1
S11-2016	M	2016	0	270	200	200-399m	Grass	588	1
S11-2016	M	2016	0	271	200	200-399m	Building	290	0
S11-2016	M	2016	0	272	200	200-399m	BareGround	351	1
S11-2016	M	2016	0	275	200	200-399m	BareGround	521	1
S11-2016	M	2016	0	277	200	200-399m	Grass	604	1
S11-2016	M	2016	0	279	200	200-399m	BareGround	601	1
S11-2016	M	2016	0	280	200	200-399m	BareGround	539	1
S11-2016	M	2016	0	281	200	200-399m	BareGround	596	1
S11-2016	M	2016	0	282	200	200-399m	BareGround	351	1
S11-2016	M	2016	0	285	200	200-399m	Meadow	139	1
S11-2016	M	2016	0	285	200	200-399m	BareGround	463	1
S11-2016	M	2016	0	287	200	200-399m	BareGround	521	1
S11-2016	M	2016	0	288	200	200-399m	Meadow	586	1
S11-2016	M	2016	0	290	200	200-399m	BareGround	539	1
S11-2016	M	2016	0	292	200	200-399m	BareGround	351	1
S11-2016	M	2016	0	296	200	200-399m	BareGround	463	1
S11-2016	M	2016	0	297	200	200-399m	BareGround	587	1
S11-2016	M	2016	0	297	200	200-399m	BareGround	351	1
S11-2016	M	2016	0	299	200	200-399m	BareGround	587	1
S11-2016	M	2016	0	301	300	200-399m	Meadow	586	1
S11-2016	M	2016	0	303	300	200-399m	BareGround	351	1
S11-2016	M	2016	0	303	300	200-399m	BareGround	539	1
S11-2016	M	2016	0	303	300	200-399m	BareGround	601	1
S11-2016	M	2016	0	304	300	200-399m	BareGround	351	1
S11-2016	M	2016	0	304	300	200-399m	Meadow	523	1
S11-2016	M	2016	0	305	300	200-399m	BareGround	521	1
S11-2016	M	2016	0	306	300	200-399m	Grass	604	1
S11-2016	M	2016	0	307	300	200-399m	BareGround	463	1
S11-2016	M	2016	0	308	300	200-399m	BareGround	587	1
S11-2016	M	2016	0	308	300	200-399m	BareGround	596	1
S11-2016	M	2016	0	310	300	200-399m	Meadow	139	1
S11-2016	M	2016	0	311	300	200-399m	BareGround	521	1
S11-2016	M	2016	0	314	300	200-399m	BareGround	521	1
S11-2016	M	2016	0	315	300	200-399m	BareGround	464	1
S11-2016	M	2016	0	315	300	200-399m	BareGround	521	1
S11-2016	M	2016	0	318	300	200-399m	BareGround	351	1
S11-2016	M	2016	0	319	300	200-399m	BareGround	464	1
S11-2016	M	2016	0	320	300	200-399m	Forest	668	0
S11-2016	M	2016	0	320	300	200-399m	Meadow	603	1
S11-2016	M	2016	0	323	300	200-399m	BareGround	539	1
S11-2016	M	2016	0	325	300	200-399m	BareGround	601	1
S11-2016	M	2016	0	326	300	200-399m	BareGround	596	1
S11-2016	M	2016	0	327	300	200-399m	BareGround	351	1
S11-2016	M	2016	0	330	300	200-399m	BareGround	351	1
S11-2016	M	2016	0	332	300	200-399m	BareGround	564	1
S11-2016	M	2016	0	332	300	200-399m	BareGround	521	1
S11-2016	M	2016	0	333	300	200-399m	BareGround	463	1
S11-2016	M	2016	0	334	300	200-399m	BareGround	557	1
S11-2016	M	2016	0	335	300	200-399m	Forest	659	0
S11-2016	M	2016	0	339	300	200-399m	BareGround	351	1
S11-2016	M	2016	0	339	300	200-399m	BareGround	539	1
S11-2016	M	2016	0	340	300	200-399m	Meadow	107	1
S11-2016	M	2016	0	345	300	200-399m	BareGround	521	1
S11-2016	M	2016	0	346	300	200-399m	Meadow	586	1
S11-2016	M	2016	0	346	300	200-399m	BareGround	601	1
S11-2016	M	2016	0	348	300	200-399m	BareGround	587	1
S11-2016	M	2016	0	348	300	200-399m	BareGround	551	1
S11-2016	M	2016	0	348	300	200-399m	Meadow	107	1
S11-2016	M	2016	0	349	300	200-399m	Forest	657	0
S11-2016	M	2016	0	350	300	200-399m	BareGround	539	1
S11-2016	M	2016	0	350	300	200-399m	BareGround	539	1
S11-2016	M	2016	0	351	300	200-399m	BareGround	557	1
S11-2016	M	2016	0	353	300	200-399m	BareGround	351	1
S11-2016	M	2016	0	354	300	200-399m	BareGround	522	1
S11-2016	M	2016	0	355	300	200-399m	BareGround	521	1
S11-2016	M	2016	0	355	300	200-399m	BareGround	522	1
S11-2016	M	2016	0	357	300	200-399m	BareGround	587	1
S11-2016	M	2016	0	359	300	200-399m	Meadow	523	1
S11-2016	M	2016	0	362	300	200-399m	BareGround	351	1
S11-2016	M	2016	0	364	300	200-399m	BareGround	521	1
S11-2016	M	2016	0	365	300	200-399m	BareGround	351	1
S11-2016	M	2016	0	365	300	200-399m	Meadow	586	1
S11-2016	M	2016	0	365	300	200-399m	BareGround	551	1
S11-2016	M	2016	0	366	300	200-399m	BareGround	351	1
S11-2016	M	2016	0	367	300	200-399m	BareGround	557	1
S11-2016	M	2016	0	368	300	200-399m	BareGround	551	1
S11-2016	M	2016	0	368	300	200-399m	BareGround	539	1
S11-2016	M	2016	0	372	300	200-399m	BareGround	587	1
S11-2016	M	2016	0	372	300	200-399m	BareGround	551	1
S11-2016	M	2016	0	372	300	200-399m	WinterCrop	383	1
S11-2016	M	2016	0	372	300	200-399m	Meadow	597	1
S11-2016	M	2016	0	375	300	200-399m	BareGround	557	1
S11-2016	M	2016	0	377	300	200-399m	Meadow	107	1
S11-2016	M	2016	0	378	300	200-399m	Meadow	107	1
S11-2016	M	2016	0	378	300	200-399m	BareGround	551	1
S11-2016	M	2016	0	378	300	200-399m	BareGround	521	1
S11-2016	M	2016	0	380	300	200-399m	BareGround	564	1
S11-2016	M	2016	0	381	300	200-399m	BareGround	533	1
S11-2016	M	2016	0	384	300	200-399m	BareGround	351	1
S11-2016	M	2016	0	384	300	200-399m	BareGround	520	1
S11-2016	M	2016	0	385	300	200-399m	Forest	659	0
S11-2016	M	2016	0	388	300	200-399m	Meadow	107	1
S11-2016	M	2016	0	388	300	200-399m	Grass	524	1
S11-2016	M	2016	0	390	300	200-399m	WinterCrop	383	1
S11-2016	M	2016	0	393	300	200-399m	Meadow	107	1
S11-2016	M	2016	0	394	300	200-399m	BareGround	551	1
S11-2016	M	2016	0	396	300	200-399m	BareGround	564	1
S11-2016	M	2016	0	397	300	200-399m	BareGround	351	1
S11-2016	M	2016	0	397	300	200-399m	Meadow	107	1
S11-2016	M	2016	0	398	300	200-399m	BareGround	587	1
S11-2016	M	2016	0	398	300	200-399m	BareGround	351	1
S11-2016	M	2016	0	398	300	200-399m	BareGround	539	1
S11-2016	M	2016	0	399	300	200-399m	BareGround	519	1
S11-2016	M	2016	0	400	300	200-399m	BareGround	551	1
S11-2016	M	2016	0	402	400	>399m	Forest	656	0
S11-2016	M	2016	0	403	400	>399m	BareGround	557	1
S11-2016	M	2016	0	405	400	>399m	Forest	665	0
S11-2016	M	2016	0	405	400	>399m	BareGround	587	1
S11-2016	M	2016	0	405	400	>399m	BareGround	557	1
S11-2016	M	2016	0	408	400	>399m	Forest	656	0
S11-2016	M	2016	0	409	400	>399m	Meadow	523	1
S11-2016	M	2016	0	411	400	>399m	Meadow	107	1
S11-2016	M	2016	0	412	400	>399m	Meadow	107	1
S11-2016	M	2016	0	413	400	>399m	Forest	656	0
S11-2016	M	2016	0	414	400	>399m	WinterCrop	383	1
S11-2016	M	2016	0	415	400	>399m	BareGround	551	1
S11-2016	M	2016	0	415	400	>399m	BareGround	551	1
S11-2016	M	2016	0	416	400	>399m	Meadow	107	1
S11-2016	M	2016	0	416	400	>399m	BareGround	520	1
S11-2016	M	2016	0	418	400	>399m	Meadow	107	1
S11-2016	M	2016	0	418	400	>399m	BareGround	551	1
S11-2016	M	2016	0	418	400	>399m	BareGround	557	1
S11-2016	M	2016	0	419	400	>399m	BareGround	587	1
S11-2016	M	2016	0	419	400	>399m	BareGround	551	1
S11-2016	M	2016	0	420	400	>399m	BareGround	533	1
S11-2016	M	2016	0	420	400	>399m	Meadow	138	1
S11-2016	M	2016	0	424	400	>399m	BareGround	520	1
S11-2016	M	2016	0	426	400	>399m	BareGround	551	1
S11-2016	M	2016	0	428	400	>399m	Forest	668	0
S11-2016	M	2016	0	430	400	>399m	Forest	656	0
S11-2016	M	2016	0	432	400	>399m	Meadow	107	1
S11-2016	M	2016	0	433	400	>399m	BareGround	551	1
S11-2016	M	2016	0	435	400	>399m	Garden	627	0
S11-2016	M	2016	0	435	400	>399m	Grass	534	1
S11-2016	M	2016	0	436	400	>399m	BareGround	352	1
S11-2016	M	2016	0	436	400	>399m	WinterCrop	383	1
S11-2016	M	2016	0	437	400	>399m	Meadow	107	1
S11-2016	M	2016	0	438	400	>399m	Grass	524	1
S11-2016	M	2016	0	438	400	>399m	BareGround	557	1
S11-2016	M	2016	0	440	400	>399m	BareGround	551	1
S11-2016	M	2016	0	441	400	>399m	BareGround	551	1
S11-2016	M	2016	0	442	400	>399m	BareGround	557	1
S11-2016	M	2016	0	443	400	>399m	BareGround	564	1
S11-2016	M	2016	0	444	400	>399m	BareGround	519	1
S11-2016	M	2016	0	445	400	>399m	BareGround	557	1
S11-2016	M	2016	0	447	400	>399m	Grass	595	1
S11-2016	M	2016	0	447	400	>399m	Meadow	490	1
S11-2016	M	2016	0	448	400	>399m	Grass	595	1
S11-2016	M	2016	0	451	400	>399m	Forest	656	0
S11-2016	M	2016	0	451	400	>399m	Grass	595	1
S11-2016	M	2016	0	452	400	>399m	BareGround	533	1
S11-2016	M	2016	0	454	400	>399m	BareGround	587	1
S11-2016	M	2016	0	454	400	>399m	BareGround	520	1
S11-2016	M	2016	0	454	400	>399m	Meadow	523	1
S11-2016	M	2016	0	455	400	>399m	Garden	617	0
S11-2016	M	2016	0	457	400	>399m	Meadow	107	1
S11-2016	M	2016	0	457	400	>399m	WinterCrop	383	1
S11-2016	M	2016	0	458	400	>399m	Meadow	139	1
S11-2016	M	2016	0	459	400	>399m	BareGround	551	1
S11-2016	M	2016	0	461	400	>399m	Building	266	0
S11-2016	M	2016	0	461	400	>399m	Forest	671	0
S11-2016	M	2016	0	461	400	>399m	Grass	592	1
S11-2016	M	2016	0	461	400	>399m	Meadow	107	1
S11-2016	M	2016	0	461	400	>399m	BareGround	533	1
S11-2016	M	2016	0	463	400	>399m	BareGround	557	1
S11-2016	M	2016	0	465	400	>399m	BareGround	551	1
S11-2016	M	2016	0	466	400	>399m	Forest	657	0
S11-2016	M	2016	0	467	400	>399m	BareGround	519	1
S11-2016	M	2016	0	468	400	>399m	BareGround	551	1
S11-2016	M	2016	0	468	400	>399m	BareGround	551	1
S11-2016	M	2016	0	468	400	>399m	Meadow	380	1
S11-2016	M	2016	0	469	400	>399m	BareGround	370	1
S11-2016	M	2016	0	471	400	>399m	BareGround	551	1
S11-2016	M	2016	0	473	400	>399m	Garden	617	0
S11-2016	M	2016	0	474	400	>399m	BareGround	557	1
S11-2016	M	2016	0	475	400	>399m	BareGround	551	1
S11-2016	M	2016	0	475	400	>399m	BareGround	557	1
S11-2016	M	2016	0	476	400	>399m	Forest	656	0
S11-2016	M	2016	0	477	400	>399m	Garden	623	0
S11-2016	M	2016	0	477	400	>399m	BareGround	352	1
S11-2016	M	2016	0	477	400	>399m	Meadow	107	1
S11-2016	M	2016	0	480	400	>399m	Garden	625	0
S11-2016	M	2016	0	482	400	>399m	Meadow	483	1
S11-2016	M	2016	0	483	400	>399m	Meadow	107	1
S11-2016	M	2016	0	483	400	>399m	BareGround	551	1
S11-2016	M	2016	0	483	400	>399m	BareGround	557	1
S11-2016	M	2016	0	483	400	>399m	WinterCrop	383	1
S11-2016	M	2016	0	485	400	>399m	Meadow	661	1
S11-2016	M	2016	0	487	400	>399m	Meadow	661	1
S11-2016	M	2016	0	487	400	>399m	BareGround	557	1
S11-2016	M	2016	0	487	400	>399m	BareGround	533	1
S11-2016	M	2016	0	488	400	>399m	Forest	660	0
S11-2016	M	2016	0	488	400	>399m	Meadow	107	1
S11-2016	M	2016	0	488	400	>399m	BareGround	551	1
S11-2016	M	2016	0	490	400	>399m	Garden	623	0
S11-2016	M	2016	0	490	400	>399m	BareGround	533	1
S11-2016	M	2016	0	490	400	>399m	BareGround	519	1
S11-2016	M	2016	0	494	400	>399m	BareGround	520	1
S11-2016	M	2016	0	496	400	>399m	Forest	656	0
S11-2016	M	2016	0	496	400	>399m	Garden	625	0
[truncated: 21,032 more rows]

## Sheet: descriptions of variables
Data set used for analyses of use and selection of habitat categories of GPS-tagged Starlings:
Variable name	Explanation
LoggerID	Logger (starling) Identity (17 starlings in total)
Sex	Gender of starling: F=Female, M= Male
Year	Study year
U_A	1=use (GPS location), 0=availability point (one for every 50 m in grid)
Distance	Distance from nest (centre of colony) in m
dist_int100	100-m distance from nest: 0-99, 100-199, …. 900-999}
dist_int200_3cat	Distance intervals (3 categories): 0-199m, 200-399m, 400-999m
landcover	Landcover type: Selected for the analysis: {Grazed, Grass, Bareground, Meadow, WinterCrop}, deselected : {NA, Forest; Bulding, Garden}
PolyID	Idendity of GIS-polygon
selected	1= observation selected for the analyses (< 1000 m from the nest, landcover = {Grazed, Grass, Bareground, Meadow, WinterCrop}, 0 = observation not included in analysis (shaded)
